# Supplementary material for: Genomic and transcriptomic analysis of the toluene degrading black yeast Cladophialophora immunda
Source: Sci Rep. 2017 Sep 12;7:11436. doi: 10.1038/s41598-017-11807-8 (PMC5595782; doi:10.1038/s41598-017-11807-8)
Supplement: Supplementary file 2 — Dataset 1 [file 41598_2017_11807_MOESM2_ESM.xlsx]

## Sheet: Overview
Overview	Description
mapping statistics	RNAseq Mapping Statistics
basal ncRNA	Basal ncRNA annotation
trnascan	Trnascan statistics
lncRNAGFF3	LncRNA gff
noKnownFuncGFF3	GFF3 Transcript with coding and non-coding potentials
proteinOrtho	Output of proteinortho
geneConservation	Count of specific, conserved and core genes for the 13 fungal genomes
HGTFinder stats	Output of HGTFinder
functionalEnrichment	Functional enrichment of C. immunda specific genes.
enrichedInClaImmClaBanexoMesFusOxyFusSol	Functional enrichment of Genes found exclusively in ClaImm, ClaBan, ExoMes, FusOxy and FusSol
TOL-GLU(UP,DOWN),Analysis	List of enriched functional annotation for UP and DOWN regulated genes
Trichothecene	List of putative genes involved in the trichothecene pathway in C. Immunda
Melanin	List of genes involved in melanin
Stress Activated MAPK	Genes involved in the MAPK pathway
Glucose Sensing	Genes involved in the glucose sensing
Toluene degradation	Genes involved in the toluene degradation
Cell Wall / Ergosterol / Steryl Esters/ Di Tri Acylglycerol	Genes involved in Cell Wall / Ergosterol / Steryl Esters/ Di Tri Acylglycerol metabolism
Secondary Metabolites	Secondary metabolite biosynthesis gene clusters (SMBGC) found in Cladophialophora immunda with at least one gene similar to a known SMBGC

## Sheet: Mapping Statistics
		GLU 1	GLU 2	GLU 3	TOL 1	TOL 2	TOL 3
	Started job on	Jul 05 14:28:25	Jul 05 12:52:30	Jul 05 13:40:13	Jul 05 11:36:10	Jul 05 15:44:32	Jul 05 15:07:27
	Started mapping on	Jul 05 14:39:18	Jul 05 13:05:46	Jul 05 13:52:44	Jul 05 11:50:51	Jul 05 15:56:50	Jul 05 15:18:48
	Finished on	Jul 05 15:07:23	Jul 05 13:40:10	Jul 05 14:28:22	Jul 05 12:26:06	Jul 05 16:35:55	Jul 05 15:44:28
	Mapping speed, Million of reads per hour	172.91	158.47	139.34	144.99	115.91	189.93
	Number of input reads	80932128	90853856	82750208	85180056	75499630	81245926	496461804
	Average input read length	134	147	140	159	135	130	#VALUE!
	Uniquely mapped reads number	37414848	44678646	49077340	66228587	43160128	56861146
	Uniquely mapped reads %	46.23%	49.18%	59.31%	77.75%	57.17%	69.99%
	Average mapped length	113.17	121.7	124.79	156.14	118.75	123.05
	Number of splices: Total	3019166	3564090	3800344	3081323	1548390	2469434
	Number of splices: Annotated (sjdb)	2881820	3349439	3647851	2901607	1298051	2276858
	Number of splices: GT/AG	2872240	3323434	3632555	2876437	1278773	2239062
	Number of splices: GC/AG	22567	32112	26579	29218	27946	34560
	Number of splices: AT/AC	1742	2447	2652	3410	2395	2976
	Number of splices: Non-canonical	122617	206097	138558	172258	239276	192836
	Mismatch rate per base, %	0.38%	0.43%	0.48%	0.42%	0.62%	0.47%
	Deletion rate per base	0.20%	0.28%	0.30%	0.25%	0.35%	0.27%
	Deletion average length	1.09	1.12	1.12	1.11	1.13	1.12
	Insertion rate per base	0.22%	0.21%	0.33%	0.30%	0.43%	0.33%
	Insertion average length	1.16	1.15	1.15	1.14	1.22	1.2
	Number of reads mapped to multiple loci	1434870	1614761	2953151	3253148	3197108	2386755
	% of reads mapped to multiple loci	1.77%	1.78%	3.57%	3.82%	4.23%	2.94%
	Number of reads mapped to too many loci	75311	50654	98361	78637	81104	85541
	% of reads mapped to too many loci	0.09%	0.06%	0.12%	0.09%	0.11%	0.11%
	% of reads unmapped: too many mismatches	0.00%	0.00%	0.00%	0.00%	0.00%	0.00%
	% of reads unmapped: too short	50.12%	48.12%	34.89%	17.02%	36.28%	25.72%
	% of reads unmapped: other	1.79%	0.87%	2.11%	1.31%	2.22%	1.25%
	%of mapped reads	0.4988	0.5188	0.6511	0.8298	0.6372	0.7428
		4.03689e+07	4.7135e+07	5.38787e+07	7.06824e+07	4.81084e+07	6.03495e+07	3.20523e+08

## Sheet: basal ncRNAs
JSEJ01000001.1	snoRNA	exon	260485	260527	0.0007	-	0	transcript_id "CD_2"; gene_id "CD_2";
JSEJ01000001.1	snoRNA	exon	467573	467686	4e-41	+	0	transcript_id "CD_8_afu264"; gene_id "CD_8_afu264";
JSEJ01000002.1	Rfam	exon	434796	435057	122.8	-	0	transcript_id "Fungi_U3_1"; gene_id "Fungi_U3_1"
JSEJ01000002.1	snoRNA	exon	670713	670800	41.6	-	0	transcript_id "snosnR61_1"; gene_id "snosnR61_1"
JSEJ01000002.1	snoRNA	exon	670958	671038	30	-	0	transcript_id "snosnR55_1"; gene_id "snosnR55_1"
JSEJ01000002.1	snoRNA	exon	875464	875584	4e-07	-	0	transcript_id "CD_40"; gene_id "CD_40";
JSEJ01000003.1	Rfam	exon	401276	401470	132.4	+	0	transcript_id "U2_1"; gene_id "U2_1"
JSEJ01000003.1	snoRNA	exon	577494	577640	26.8	-	0	transcript_id "snR42_1"; gene_id "snR42_1"
JSEJ01000004.1	Rfam	exon	72308	72427	75.6	+	0	transcript_id "5S_rRNA_1"; gene_id "5S_rRNA_1"
JSEJ01000005.1	snoRNA	exon	60739	60845	4e-38	-	0	transcript_id "CD_11"; gene_id "CD_11";
JSEJ01000005.1	snoRNA	exon	61209	61292	4e-12	-	0	transcript_id "CD_26"; gene_id "CD_26";
JSEJ01000005.1	tRNAscan-SE	exon	357100	357200	24.39	-	0	transcript_id "JSEJ01000005.1.2.Pseudo"; gene_id "JSEJ01000005.1.2.Pseudo"
JSEJ01000005.1	tRNAscan-SE	exon	368878	368998	48.68	-	0	transcript_id "JSEJ01000005.1.1.Arg"; gene_id "JSEJ01000005.1.1.Arg"
JSEJ01000005.1	Rfam	exon	562771	563403	104.4	-	0	transcript_id "RNase_MRP_1"; gene_id "RNase_MRP_1"
JSEJ01000006.1	tRNAscan-SE	exon	18802	18898	49.99	-	0	transcript_id "JSEJ01000006.1.1.Arg"; gene_id "JSEJ01000006.1.1.Arg"
JSEJ01000006.1	Rfam	exon	42888	43007	72.6	+	0	transcript_id "5S_rRNA_2"; gene_id "5S_rRNA_2"
JSEJ01000007.1	Rfam	exon	152918	153037	70.1	-	0	transcript_id "5S_rRNA_3"; gene_id "5S_rRNA_3"
JSEJ01000007.1	tRNAscan-SE	exon	226362	226473	60.3	-	0	transcript_id "JSEJ01000007.1.1.Val"; gene_id "JSEJ01000007.1.1.Val"
JSEJ01000008.1	snoRNA	exon	318973	319021	0.0008	+	0	transcript_id "CD_3"; gene_id "CD_3";
JSEJ01000009.1	tRNAscan-SE	exon	289891	289983	64.67	+	0	transcript_id "JSEJ01000009.1.1.Asp"; gene_id "JSEJ01000009.1.1.Asp"
JSEJ01000012.1	Rfam	exon	135883	135973	42.9	-	0	transcript_id "TPP_1"; gene_id "TPP_1"
JSEJ01000014.1	tRNAscan-SE	exon	408862	408968	71.69	+	0	transcript_id "JSEJ01000014.1.1.Met"; gene_id "JSEJ01000014.1.1.Met"
JSEJ01000015.1	Rfam	exon	88053	88172	79.5	+	0	transcript_id "5S_rRNA_4"; gene_id "5S_rRNA_4"
JSEJ01000017.1	tRNAscan-SE	exon	353110	353197	66.85	-	0	transcript_id "JSEJ01000017.1.1.Thr"; gene_id "JSEJ01000017.1.1.Thr"
JSEJ01000018.1	snoRNA	exon	95260	95350	50.4	+	0	transcript_id "Afu_263_1"; gene_id "Afu_263_1"
JSEJ01000020.1	Rfam	exon	362579	362698	71.3	-	0	transcript_id "5S_rRNA_5"; gene_id "5S_rRNA_5"
JSEJ01000021.1	Rfam	exon	152965	153084	79.3	+	0	transcript_id "5S_rRNA_6"; gene_id "5S_rRNA_6"
JSEJ01000021.1	tRNAscan-SE	exon	165740	165874	43.36	+	0	transcript_id "JSEJ01000021.1.1.Ser"; gene_id "JSEJ01000021.1.1.Ser"
JSEJ01000022.1	Rfam	exon	133215	133304	68.6	+	0	transcript_id "Afu_335_1"; gene_id "Afu_335_1"
JSEJ01000022.1	Rfam	exon	143017	143160	39.4	-	0	transcript_id "Afu_254_1"; gene_id "Afu_254_1"
JSEJ01000022.1	snoRNA	exon	294041	294199	44	+	0	transcript_id "snR44_1"; gene_id "snR44_1"
JSEJ01000022.1	Rfam	exon	354195	354605	52.1	+	0	transcript_id "RNaseP_nuc_1"; gene_id "RNaseP_nuc_1"
JSEJ01000023.1	snoRNA	exon	7073	7163	2e-31	-	0	transcript_id "CD_47"; gene_id "CD_47";
JSEJ01000023.1	snoRNA	exon	185122	185250	1e-18	+	0	transcript_id "CD_1"; gene_id "CD_1";
JSEJ01000023.1	tRNAscan-SE	exon	359484	359584	55.71	+	0	transcript_id "JSEJ01000023.1.1.Ala"; gene_id "JSEJ01000023.1.1.Ala"
JSEJ01000024.1	Rfam	exon	73496	73615	75.9	-	0	transcript_id "5S_rRNA_7"; gene_id "5S_rRNA_7"
JSEJ01000024.1	tRNAscan-SE	exon	121985	122091	64.06	+	0	transcript_id "JSEJ01000024.1.1.Ser"; gene_id "JSEJ01000024.1.1.Ser"
JSEJ01000025.1	snoRNA	exon	112469	112512	0.0004	-	0	transcript_id "CD_54"; gene_id "CD_54";
JSEJ01000025.1	snoRNA	exon	125119	125195	1e-06	+	0	transcript_id "CD_30"; gene_id "CD_30";
JSEJ01000025.1	snoRNA	exon	129486	129579	4e-05	-	0	transcript_id "CD_49"; gene_id "CD_49";
JSEJ01000025.1	Rfam	exon	268109	268228	76.6	-	0	transcript_id "5S_rRNA_8"; gene_id "5S_rRNA_8"
JSEJ01000027.1	tRNAscan-SE	exon	214093	214166	20.75	-	0	transcript_id "JSEJ01000027.1.1.Pseudo"; gene_id "JSEJ01000027.1.1.Pseudo"
JSEJ01000028.1	snoRNA	exon	43742	43839	2e-08	-	0	transcript_id "CD_33"; gene_id "CD_33";
JSEJ01000028.1	snoRNA	exon	170876	170957	2e-10	+	0	transcript_id "CD_22"; gene_id "CD_22";
JSEJ01000028.1	tRNAscan-SE	exon	176930	177000	64.58	+	0	transcript_id "JSEJ01000028.1.1.Gly"; gene_id "JSEJ01000028.1.1.Gly"
JSEJ01000028.1	Rfam	exon	229426	229545	72.7	+	0	transcript_id "5S_rRNA_9"; gene_id "5S_rRNA_9"
JSEJ01000029.1	snoRNA	exon	31024	31082	6e-06	-	0	transcript_id "CD_4"; gene_id "CD_4";
JSEJ01000029.1	snoRNA	exon	109941	109998	26.2	+	0	transcript_id "snR56_1"; gene_id "snR56_1"
JSEJ01000033.1	tRNAscan-SE	exon	160677	160814	70.5	+	0	transcript_id "JSEJ01000033.1.1.Ser"; gene_id "JSEJ01000033.1.1.Ser"
JSEJ01000034.1	Rfam	exon	296101	296327	27.6	+	0	transcript_id "Bp1_781_1"; gene_id "Bp1_781_1"
JSEJ01000036.1	snoRNA	exon	149182	149294	50.5	+	0	transcript_id "Afu_514_1"; gene_id "Afu_514_1"
JSEJ01000036.1	tRNAscan-SE	exon	281494	281584	67.61	+	0	transcript_id "JSEJ01000036.1.1.Val"; gene_id "JSEJ01000036.1.1.Val"
JSEJ01000037.1	Rfam	exon	260362	260583	41.7	-	0	transcript_id "snR36_1"; gene_id "snR36_1"
JSEJ01000038.1	tRNAscan-SE	exon	82834	82927	21.68	+	0	transcript_id "JSEJ01000038.1.1.Pseudo"; gene_id "JSEJ01000038.1.1.Pseudo"
JSEJ01000041.1	tRNAscan-SE	exon	56921	57014	67.53	+	0	transcript_id "JSEJ01000041.1.1.Ser"; gene_id "JSEJ01000041.1.1.Ser"
JSEJ01000045.1	tRNAscan-SE	exon	207162	207268	73.13	-	0	transcript_id "JSEJ01000045.1.1.Ala"; gene_id "JSEJ01000045.1.1.Ala"
JSEJ01000051.1	Rfam	exon	194474	194593	76.2	+	0	transcript_id "5S_rRNA_10"; gene_id "5S_rRNA_10"
JSEJ01000057.1	tRNAscan-SE	exon	168057	168194	42.69	+	0	transcript_id "JSEJ01000057.1.1.Arg"; gene_id "JSEJ01000057.1.1.Arg"
JSEJ01000058.1	tRNAscan-SE	exon	86025	86151	55.29	-	0	transcript_id "JSEJ01000058.1.1.Leu"; gene_id "JSEJ01000058.1.1.Leu"
JSEJ01000058.1	Rfam	exon	94501	94581	41.8	+	0	transcript_id "Afu_298_1"; gene_id "Afu_298_1"
JSEJ01000058.1	Rfam	exon	130068	130438	58.6	+	0	transcript_id "Afu_309_1"; gene_id "Afu_309_1"
JSEJ01000060.1	tRNAscan-SE	exon	14073	14176	56.74	+	0	transcript_id "JSEJ01000060.1.1.Leu"; gene_id "JSEJ01000060.1.1.Leu"
JSEJ01000065.1	tRNAscan-SE	exon	64243	64313	61.3	-	0	transcript_id "JSEJ01000065.1.2.Gly"; gene_id "JSEJ01000065.1.2.Gly"
JSEJ01000065.1	tRNAscan-SE	exon	150041	150123	45.36	+	0	transcript_id "JSEJ01000065.1.1.Ala"; gene_id "JSEJ01000065.1.1.Ala"
JSEJ01000065.1	snoRNA	exon	210855	210932	3e-07	-	0	transcript_id "CD_39"; gene_id "CD_39";
JSEJ01000067.1	tRNAscan-SE	exon	139840	139910	67.8	+	0	transcript_id "JSEJ01000067.1.1.Gly"; gene_id "JSEJ01000067.1.1.Gly"
JSEJ01000068.1	tRNAscan-SE	exon	482	570	70.29	-	0	transcript_id "JSEJ01000068.1.1.Thr"; gene_id "JSEJ01000068.1.1.Thr"
JSEJ01000068.1	snoRNA	exon	37474	37517	3e-05	-	0	transcript_id "CD_44"; gene_id "CD_44";
JSEJ01000068.1	Rfam	exon	80070	80342	128.5	+	0	transcript_id "Fungi_SRP_1"; gene_id "Fungi_SRP_1"
JSEJ01000069.1	snoRNA	exon	65522	65617	5e-12	+	0	transcript_id "HACA_11"; gene_id "HACA_11";
JSEJ01000069.1	snoRNA	exon	123788	123872	1e-05	+	0	transcript_id "CD_17"; gene_id "CD_17";
JSEJ01000069.1	snoRNA	exon	124032	124131	75.5	+	0	transcript_id "Afu_455_1"; gene_id "Afu_455_1"
JSEJ01000069.1	snoRNA	exon	124480	124566	9e-30	+	0	transcript_id "CD_6"; gene_id "CD_6";
JSEJ01000069.1	Rfam	exon	124792	124866	58.9	+	0	transcript_id "Afu_294_1"; gene_id "Afu_294_1"
JSEJ01000073.1	Rfam	exon	55191	55419	57.7	+	0	transcript_id "snR191_1"; gene_id "snR191_1"
JSEJ01000074.1	snoRNA	exon	81797	81888	28.5	-	0	transcript_id "snR73_1"; gene_id "snR73_1"
JSEJ01000074.1	snoRNA	exon	82008	82087	2e-12	-	0	transcript_id "CD_21"; gene_id "CD_21";
JSEJ01000074.1	snoRNA	exon	82217	82296	52.2	-	0	transcript_id "snR75_1"; gene_id "snR75_1"
JSEJ01000074.1	snoRNA	exon	82437	82532	74.7	-	0	transcript_id "Afu_513_1"; gene_id "Afu_513_1"
JSEJ01000074.1	snoRNA	exon	82658	82745	67.3	-	0	transcript_id "Afu_300_1"; gene_id "Afu_300_1"
JSEJ01000074.1	snoRNA	exon	82876	82974	8e-35	-	0	transcript_id "CD_5"; gene_id "CD_5";
JSEJ01000074.1	snoRNA	exon	100706	100787	39.3	+	0	transcript_id "Afu_190_1"; gene_id "Afu_190_1"
JSEJ01000076.1	Rfam	exon	6	125	75.9	-	0	transcript_id "5S_rRNA_11"; gene_id "5S_rRNA_11"
JSEJ01000078.1	snoRNA	exon	170561	170752	147.3	-	0	transcript_id "Afu_182_1"; gene_id "Afu_182_1"
JSEJ01000079.1	snoRNA	exon	28525	28661	1e-09	+	0	transcript_id "CD_52"; gene_id "CD_52";
JSEJ01000079.1	Rfam	exon	104992	105111	72.7	-	0	transcript_id "5S_rRNA_12"; gene_id "5S_rRNA_12"
JSEJ01000083.1	tRNAscan-SE	exon	139654	139793	32.35	-	0	transcript_id "JSEJ01000083.1.1.Undet"; gene_id "JSEJ01000083.1.1.Undet"
JSEJ01000090.1	Rfam	exon	2547	2647	93	+	0	transcript_id "U6_1"; gene_id "U6_1"
JSEJ01000090.1	Rfam	exon	97673	97804	30.6	-	0	transcript_id "U1_1"; gene_id "U1_1"
JSEJ01000095.1	tRNAscan-SE	exon	85659	85730	69.53	+	0	transcript_id "JSEJ01000095.1.1.Met"; gene_id "JSEJ01000095.1.1.Met"
JSEJ01000095.1	Rfam	exon	109973	110057	28.5	-	0	transcript_id "Afu_191_1"; gene_id "Afu_191_1"
JSEJ01000104.1	snoRNA	exon	31284	31396	48.3	-	0	transcript_id "SNORD14_1"; gene_id "SNORD14_1"
JSEJ01000104.1	snoRNA	exon	31580	31693	6e-14	-	0	transcript_id "CD_16"; gene_id "CD_16";
JSEJ01000108.1	Rfam	exon	53044	53194	28.1	+	0	transcript_id "IRES_EBNA_1"; gene_id "IRES_EBNA_1"
JSEJ01000113.1	tRNAscan-SE	exon	14039	14128	69.72	-	0	transcript_id "JSEJ01000113.1.1.Thr"; gene_id "JSEJ01000113.1.1.Thr"
JSEJ01000113.1	snoRNA	exon	82907	82978	29.1	+	0	transcript_id "Afu_328_1"; gene_id "Afu_328_1"
JSEJ01000116.1	tRNAscan-SE	exon	78215	78351	37.03	+	0	transcript_id "JSEJ01000116.1.1.Glu"; gene_id "JSEJ01000116.1.1.Glu"
JSEJ01000117.1	Rfam	exon	64291	64585	97.6	-	0	transcript_id "5_ureB_sRNA_1"; gene_id "5_ureB_sRNA_1"
JSEJ01000118.1	snoRNA	exon	102066	102158	8e-16	-	0	transcript_id "CD_46"; gene_id "CD_46";
JSEJ01000119.1	snoRNA	exon	83478	83562	4e-08	+	0	transcript_id "CD_51"; gene_id "CD_51";
JSEJ01000123.1	tRNAscan-SE	exon	36845	36931	67.23	-	0	transcript_id "JSEJ01000123.1.1.Cys"; gene_id "JSEJ01000123.1.1.Cys"
JSEJ01000128.1	tRNAscan-SE	exon	54109	54277	25.37	+	0	transcript_id "JSEJ01000128.1.1.Pseudo"; gene_id "JSEJ01000128.1.1.Pseudo"
JSEJ01000128.1	tRNAscan-SE	exon	93617	93688	70.32	+	0	transcript_id "JSEJ01000128.1.2.Arg"; gene_id "JSEJ01000128.1.2.Arg"
JSEJ01000129.1	snoRNA	exon	27139	27245	4e-38	-	0	transcript_id "CD_18"; gene_id "CD_18";
JSEJ01000137.1	tRNAscan-SE	exon	15967	16081	44.94	+	0	transcript_id "JSEJ01000137.1.1.Ile"; gene_id "JSEJ01000137.1.1.Ile"
JSEJ01000141.1	Rfam	exon	34458	34566	61.9	-	0	transcript_id "Afu_304_1"; gene_id "Afu_304_1"
JSEJ01000142.1	Rfam	exon	8571	8699	40.3	+	0	transcript_id "U1_2"; gene_id "U1_2"
JSEJ01000153.1	tRNAscan-SE	exon	41495	41581	52.54	+	0	transcript_id "JSEJ01000153.1.1.Gly"; gene_id "JSEJ01000153.1.1.Gly"
JSEJ01000155.1	snoRNA	exon	62064	62133	36.3	+	0	transcript_id "Afu_199_1"; gene_id "Afu_199_1"
JSEJ01000157.1	snoRNA	exon	1661	1727	2e-06	-	0	transcript_id "CD_27"; gene_id "CD_27";
JSEJ01000157.1	Rfam	exon	64674	64793	79.3	+	0	transcript_id "5S_rRNA_13"; gene_id "5S_rRNA_13"
JSEJ01000158.1	tRNAscan-SE	exon	25518	25600	56.89	-	0	transcript_id "JSEJ01000158.1.1.Arg"; gene_id "JSEJ01000158.1.1.Arg"
JSEJ01000159.1	Rfam	exon	39871	39990	72.7	-	0	transcript_id "5S_rRNA_14"; gene_id "5S_rRNA_14"
JSEJ01000166.1	Rfam	exon	29068	29183	69.8	+	0	transcript_id "U5_1"; gene_id "U5_1"
JSEJ01000168.1	Rfam	exon	58812	59111	100.4	-	0	transcript_id "U2_2"; gene_id "U2_2"
JSEJ01000169.1	Rfam	exon	23821	23940	75.9	-	0	transcript_id "5S_rRNA_15"; gene_id "5S_rRNA_15"
JSEJ01000170.1	Rfam	exon	57780	58121	37.7	+	0	transcript_id "Hsp83_3_UTR_1"; gene_id "Hsp83_3_UTR_1"
JSEJ01000170.1	Rfam	exon	57780	58121	39.7	-	0	transcript_id "Hsp83_3_UTR_2"; gene_id "Hsp83_3_UTR_2"
JSEJ01000173.1	snoRNA	exon	37210	37308	90.1	-	0	transcript_id "snoZ13_snr52_1"; gene_id "snoZ13_snr52_1"
JSEJ01000184.1	snoRNA	exon	49146	49222	6e-07	-	0	transcript_id "CD_14"; gene_id "CD_14";
JSEJ01000201.1	Rfam	exon	27771	27949	44.8	-	0	transcript_id "snR80_1"; gene_id "snR80_1"
JSEJ01000202.1	Rfam	exon	33358	33477	70.4	-	0	transcript_id "5S_rRNA_16"; gene_id "5S_rRNA_16"
JSEJ01000226.1	tRNAscan-SE	exon	20202	20396	21.68	-	0	transcript_id "JSEJ01000226.1.1.Pseudo"; gene_id "JSEJ01000226.1.1.Pseudo"
JSEJ01000230.1	tRNAscan-SE	exon	8618	8691	70.08	+	0	transcript_id "JSEJ01000230.1.1.Ile"; gene_id "JSEJ01000230.1.1.Ile"
JSEJ01000342.1	tRNA	exon	2221	2290	40.7	+	0	transcript_id "tRNA_29"; gene_id "tRNA_29"
JSEJ01000352.1	tRNAscan-SE	exon	20	91	37.06	+	0	transcript_id "JSEJ01000352.1.1.SeC"; gene_id "JSEJ01000352.1.1.SeC"
JSEJ01000352.1	tRNAscan-SE	exon	105	176	46.88	+	0	transcript_id "JSEJ01000352.1.2.Pseudo"; gene_id "JSEJ01000352.1.2.Pseudo"
JSEJ01000356.1	Rfam	exon	1	417	431.6	+	0	transcript_id "SSU_rRNA_eukarya_1"; gene_id "SSU_rRNA_eukarya_1"
JSEJ01000356.1	Rfam	exon	621	775	158.2	+	0	transcript_id "5_8S_rRNA_1"; gene_id "5_8S_rRNA_1"
JSEJ01000356.1	Rfam	exon	958	2770	1700.5	+	0	transcript_id "LSU_rRNA_eukarya_1"; gene_id "LSU_rRNA_eukarya_1"
JSEJ01000378.1	Rfam	exon	1	537	245.6	+	0	transcript_id "LSU_rRNA_bacteria_2"; gene_id "LSU_rRNA_bacteria_2"
JSEJ01000378.1	tRNAscan-SE	exon	1021	1106	38.54	+	0	transcript_id "JSEJ01000378.1.1.Pseudo"; gene_id "JSEJ01000378.1.1.Pseudo"
JSEJ01000378.1	Rfam	exon	1156	1232	57.5	+	0	transcript_id "Intron_gpII_1"; gene_id "Intron_gpII_1"
JSEJ01000378.1	Rfam	exon	1626	1721	31	+	0	transcript_id "PK-G12rRNA_1"; gene_id "PK-G12rRNA_1"
JSEJ01000388.1	Rfam	exon	1	601	122.9	+	0	transcript_id "LSU_rRNA_eukarya_2"; gene_id "LSU_rRNA_eukarya_2"
JSEJ01000388.1	tRNAscan-SE	exon	509	579	28.26	+	0	transcript_id "JSEJ01000388.1.1.Pseudo"; gene_id "JSEJ01000388.1.1.Pseudo"
JSEJ01000388.1	tRNAscan-SE	exon	582	654	54.26	+	0	transcript_id "JSEJ01000388.1.2.Glu"; gene_id "JSEJ01000388.1.2.Glu"
JSEJ01000388.1	tRNAscan-SE	exon	657	727	39.43	+	0	transcript_id "JSEJ01000388.1.3.Met"; gene_id "JSEJ01000388.1.3.Met"
JSEJ01000388.1	tRNAscan-SE	exon	733	804	53.95	+	0	transcript_id "JSEJ01000388.1.4.Val"; gene_id "JSEJ01000388.1.4.Val"
JSEJ01000388.1	tRNAscan-SE	exon	813	883	32.06	+	0	transcript_id "JSEJ01000388.1.5.Pseudo"; gene_id "JSEJ01000388.1.5.Pseudo"
JSEJ01000388.1	tRNAscan-SE	exon	899	970	61.09	+	0	transcript_id "JSEJ01000388.1.6.Asn"; gene_id "JSEJ01000388.1.6.Asn"
JSEJ01000388.1	tRNAscan-SE	exon	973	1044	43.77	+	0	transcript_id "JSEJ01000388.1.7.Pseudo"; gene_id "JSEJ01000388.1.7.Pseudo"
JSEJ01000388.1	tRNAscan-SE	exon	1049	1119	31.72	+	0	transcript_id "JSEJ01000388.1.8.Arg"; gene_id "JSEJ01000388.1.8.Arg"
JSEJ01000388.1	tRNAscan-SE	exon	1211	1292	25.43	+	0	transcript_id "JSEJ01000388.1.9.Pseudo"; gene_id "JSEJ01000388.1.9.Pseudo"
JSEJ01000388.1	tRNAscan-SE	exon	1354	1425	44.45	+	0	transcript_id "JSEJ01000388.1.10.Ala"; gene_id "JSEJ01000388.1.10.Ala"
JSEJ01000388.1	tRNAscan-SE	exon	1451	1523	59.28	+	0	transcript_id "JSEJ01000388.1.11.Phe"; gene_id "JSEJ01000388.1.11.Phe"
JSEJ01000388.1	tRNAscan-SE	exon	1528	1611	30.85	+	0	transcript_id "JSEJ01000388.1.12.Pseudo"; gene_id "JSEJ01000388.1.12.Pseudo"
JSEJ01000388.1	Rfam	exon	1632	1704	50.2	+	0	transcript_id "tRNA_45"; gene_id "tRNA_45"
JSEJ01000401.1	Rfam	SSU_rRNA_bacteria	557	1336	363.6	-	0	RfamID=RF00177;mdl=cm_from_720_to_1533;E-value=9.1e-114
JSEJ01000402.1	Rfam	exon	48	1330	250.3	+	0	transcript_id "LSU_rRNA_bacteria_4"; gene_id "LSU_rRNA_bacteria_4"
JSEJ01000410.1	Rfam	exon	964	1197	64.5	-	0	transcript_id "LSU_rRNA_eukarya_3"; gene_id "LSU_rRNA_eukarya_3"
JSEJ01000415.1	Rfam	exon	1	1159	1395	-	0	transcript_id "LSU_rRNA_eukarya_4"; gene_id "LSU_rRNA_eukarya_4"
JSEJ01000415.1	Rfam	exon	243	351	50.3	-	0	transcript_id "PK-G12rRNA_2"; gene_id "PK-G12rRNA_2"
JSEJ01000421.1	Rfam	exon	1	925	851.9	-	0	transcript_id "SSU_rRNA_eukarya_3"; gene_id "SSU_rRNA_eukarya_3"
JSEJ01000429.1	Rfam	exon	1	650	231	-	0	transcript_id "SSU_rRNA_bacteria_4"; gene_id "SSU_rRNA_bacteria_4"
JSEJ01000430.1	Rfam	exon	12	96	47.6	-	0	transcript_id "tRNA_46"; gene_id "tRNA_46"
JSEJ01000430.1	tRNAscan-SE	exon	104	176	43.63	-	0	transcript_id "JSEJ01000430.1.1.Lys"; gene_id "JSEJ01000430.1.1.Lys"

## Sheet: trnascan
Overall scan speed: 1268382.0 bp/sec tRNAs decoding Standard 20 AA: 38 Selenocysteine tRNAs (TCA): 1 Possible suppressor tRNAs (CTA,TTA): 0 tRNAs with undetermined/unknown isotypes: 1 Predicted pseudogenes: 12 ------- Total tRNAs: 52 tRNAs with introns: 28 | Ala-AGC: 1 | Ala-CGC: 1 | Ala-TGC: 1 | Gly-CCC: 1 | Pro-CGG: 1 | Thr-AGT: 1 | Thr-CGT: 1 | Thr-TGT: 1 | Val-CAC: 2 | Val-TAC: 1 | Ser-AGA: 1…

## Sheet: lncRNAGFF3
JSEJ01000043.1	assembler-claImm	gene	3845	5176	0	+	0	ID=g.align_2148259;Name=m.align_2148259;
JSEJ01000043.1	assembler-claImm	mRNA	3845	5176	0	+	0	ID=m.align_2148259;Parent=g.align_2148259;
JSEJ01000043.1	assembler-claImm	exon	3845	5176	0	+	0	ID=g.align_2148259.exon.1;Parent=m.align_2148259;
JSEJ01000043.1	assembler-claImm	gene	254903	255552	0	-	0	ID=g.align_2148634;Name=m.align_2148634;
JSEJ01000043.1	assembler-claImm	mRNA	254903	255552	0	-	0	ID=m.align_2148634;Parent=g.align_2148634;
JSEJ01000043.1	assembler-claImm	exon	254903	255552	0	-	0	ID=g.align_2148634.exon.1;Parent=m.align_2148634;
JSEJ01000043.1	assembler-claImm	gene	118733	119467	0	+	0	ID=g.align_2148438;Name=m.align_2148438;
JSEJ01000043.1	assembler-claImm	mRNA	118733	119467	0	+	0	ID=m.align_2148438;Parent=g.align_2148438;
JSEJ01000043.1	assembler-claImm	exon	118733	119467	0	+	0	ID=g.align_2148438.exon.1;Parent=m.align_2148438;
JSEJ01000043.1	assembler-claImm	gene	185862	186423	0	-	0	ID=g.align_2148558;Name=m.align_2148558;
JSEJ01000043.1	assembler-claImm	mRNA	185862	186423	0	-	0	ID=m.align_2148558;Parent=g.align_2148558;
JSEJ01000043.1	assembler-claImm	exon	185862	186423	0	-	0	ID=g.align_2148558.exon.1;Parent=m.align_2148558;
JSEJ01000043.1	assembler-claImm	gene	33881	34493	0	-	0	ID=g.align_2148462;Name=m.align_2148462;
JSEJ01000043.1	assembler-claImm	mRNA	33881	34493	0	-	0	ID=m.align_2148462;Parent=g.align_2148462;
JSEJ01000043.1	assembler-claImm	exon	33881	34493	0	-	0	ID=g.align_2148462.exon.1;Parent=m.align_2148462;
JSEJ01000043.1	assembler-claImm	gene	32124	32553	0	-	0	ID=g.align_2148460;Name=m.align_2148460;
JSEJ01000043.1	assembler-claImm	mRNA	32124	32553	0	-	0	ID=m.align_2148460;Parent=g.align_2148460;
JSEJ01000043.1	assembler-claImm	exon	32124	32553	0	-	0	ID=g.align_2148460.exon.1;Parent=m.align_2148460;
JSEJ01000043.1	assembler-claImm	gene	55865	56743	0	-	0	ID=g.align_2148478;Name=m.align_2148478;
JSEJ01000043.1	assembler-claImm	mRNA	55865	56743	0	-	0	ID=m.align_2148478;Parent=g.align_2148478;
JSEJ01000043.1	assembler-claImm	exon	55865	56743	0	-	0	ID=g.align_2148478.exon.1;Parent=m.align_2148478;
JSEJ01000043.1	assembler-claImm	mRNA	56734	57296	0	-	0	ID=m.align_2148479;Parent=g.align_2148478;
JSEJ01000043.1	assembler-claImm	exon	56734	57296	0	-	0	ID=g.align_2148479.exon.1;Parent=m.align_2148479;
JSEJ01000043.1	assembler-claImm	gene	168762	169520	0	+	0	ID=g.align_2148440;Name=m.align_2148440;
JSEJ01000043.1	assembler-claImm	mRNA	168762	169520	0	+	0	ID=m.align_2148440;Parent=g.align_2148440;
JSEJ01000043.1	assembler-claImm	exon	168762	169520	0	+	0	ID=g.align_2148440.exon.1;Parent=m.align_2148440;
JSEJ01000043.1	assembler-claImm	gene	64333	64948	0	-	0	ID=g.align_2148482;Name=m.align_2148482;
JSEJ01000043.1	assembler-claImm	mRNA	64333	64948	0	-	0	ID=m.align_2148482;Parent=g.align_2148482;
JSEJ01000043.1	assembler-claImm	exon	64333	64948	0	-	0	ID=g.align_2148482.exon.1;Parent=m.align_2148482;
JSEJ01000043.1	assembler-claImm	gene	137661	139884	0	+	0	ID=g.align_2148341;Name=m.align_2148341;
JSEJ01000043.1	assembler-claImm	mRNA	137661	139884	0	+	0	ID=m.align_2148341;Parent=g.align_2148341;
JSEJ01000043.1	assembler-claImm	exon	137661	139884	0	+	0	ID=g.align_2148341.exon.1;Parent=m.align_2148341;
JSEJ01000043.1	assembler-claImm	gene	192291	193044	0	+	0	ID=g.align_2148379;Name=m.align_2148379;
JSEJ01000043.1	assembler-claImm	mRNA	192291	193044	0	+	0	ID=m.align_2148379;Parent=g.align_2148379;
JSEJ01000043.1	assembler-claImm	exon	192291	193044	0	+	0	ID=g.align_2148379.exon.1;Parent=m.align_2148379;
JSEJ01000043.1	assembler-claImm	gene	3979	4642	0	-	0	ID=g.align_2148445;Name=m.align_2148445;
JSEJ01000043.1	assembler-claImm	mRNA	3979	4642	0	-	0	ID=m.align_2148445;Parent=g.align_2148445;
JSEJ01000043.1	assembler-claImm	exon	3979	4642	0	-	0	ID=g.align_2148445.exon.1;Parent=m.align_2148445;
JSEJ01000043.1	assembler-claImm	gene	239285	240302	0	+	0	ID=g.align_2148420;Name=m.align_2148420;
JSEJ01000043.1	assembler-claImm	mRNA	239285	240302	0	+	0	ID=m.align_2148420;Parent=g.align_2148420;
JSEJ01000043.1	assembler-claImm	exon	239285	240302	0	+	0	ID=g.align_2148420.exon.1;Parent=m.align_2148420;
JSEJ01000043.1	assembler-claImm	gene	162838	166777	0	+	0	ID=g.align_2148359;Name=m.align_2148359;
JSEJ01000043.1	assembler-claImm	mRNA	162838	166777	0	+	0	ID=m.align_2148359;Parent=g.align_2148359;
JSEJ01000043.1	assembler-claImm	exon	162838	163177	0	+	0	ID=g.align_2148359.exon.1;Parent=m.align_2148359;
JSEJ01000043.1	assembler-claImm	exon	163230	166777	0	+	0	ID=g.align_2148359.exon.2;Parent=m.align_2148359;
JSEJ01000043.1	assembler-claImm	mRNA	163112	165851	0	+	0	ID=m.align_2148360;Parent=g.align_2148359;
JSEJ01000043.1	assembler-claImm	exon	163112	163177	0	+	0	ID=g.align_2148360.exon.1;Parent=m.align_2148360;
JSEJ01000043.1	assembler-claImm	exon	163332	165851	0	+	0	ID=g.align_2148360.exon.2;Parent=m.align_2148360;
JSEJ01000043.1	assembler-claImm	mRNA	163191	165851	0	+	0	ID=m.align_2148361;Parent=g.align_2148359;
JSEJ01000043.1	assembler-claImm	exon	163191	164169	0	+	0	ID=g.align_2148361.exon.1;Parent=m.align_2148361;
JSEJ01000043.1	assembler-claImm	exon	164224	165851	0	+	0	ID=g.align_2148361.exon.2;Parent=m.align_2148361;
JSEJ01000043.1	assembler-claImm	mRNA	163191	165851	0	+	0	ID=m.align_2148358;Parent=g.align_2148359;
JSEJ01000043.1	assembler-claImm	exon	163191	165851	0	+	0	ID=g.align_2148358.exon.1;Parent=m.align_2148358;
JSEJ01000043.1	assembler-claImm	gene	251441	253200	0	-	0	ID=g.align_2148629;Name=m.align_2148629;
JSEJ01000043.1	assembler-claImm	mRNA	251441	253200	0	-	0	ID=m.align_2148629;Parent=g.align_2148629;
JSEJ01000043.1	assembler-claImm	exon	251441	251896	0	-	0	ID=g.align_2148629.exon.1;Parent=m.align_2148629;
JSEJ01000043.1	assembler-claImm	exon	251952	253004	0	-	0	ID=g.align_2148629.exon.2;Parent=m.align_2148629;
JSEJ01000043.1	assembler-claImm	exon	253062	253200	0	-	0	ID=g.align_2148629.exon.3;Parent=m.align_2148629;
JSEJ01000043.1	assembler-claImm	gene	1342	3531	0	-	0	ID=g.align_2148443;Name=m.align_2148443;
JSEJ01000043.1	assembler-claImm	mRNA	1342	3531	0	-	0	ID=m.align_2148443;Parent=g.align_2148443;
JSEJ01000043.1	assembler-claImm	exon	1342	1596	0	-	0	ID=g.align_2148443.exon.1;Parent=m.align_2148443;
JSEJ01000043.1	assembler-claImm	exon	1646	3531	0	-	0	ID=g.align_2148443.exon.2;Parent=m.align_2148443;
JSEJ01000043.1	assembler-claImm	mRNA	3510	3962	0	-	0	ID=m.align_2148444;Parent=g.align_2148443;
JSEJ01000043.1	assembler-claImm	exon	3510	3962	0	-	0	ID=g.align_2148444.exon.1;Parent=m.align_2148444;
JSEJ01000043.1	assembler-claImm	gene	243096	244220	0	+	0	ID=g.align_2148421;Name=m.align_2148421;
JSEJ01000043.1	assembler-claImm	mRNA	243096	244220	0	+	0	ID=m.align_2148421;Parent=g.align_2148421;
JSEJ01000043.1	assembler-claImm	exon	243096	244220	0	+	0	ID=g.align_2148421.exon.1;Parent=m.align_2148421;
JSEJ01000043.1	assembler-claImm	gene	250655	251126	0	+	0	ID=g.align_2148428;Name=m.align_2148428;
JSEJ01000043.1	assembler-claImm	mRNA	250655	251126	0	+	0	ID=m.align_2148428;Parent=g.align_2148428;
JSEJ01000043.1	assembler-claImm	exon	250655	251126	0	+	0	ID=g.align_2148428.exon.1;Parent=m.align_2148428;
JSEJ01000043.1	assembler-claImm	gene	88982	89577	0	-	0	ID=g.align_2148501;Name=m.align_2148501;
JSEJ01000043.1	assembler-claImm	mRNA	88982	89577	0	-	0	ID=m.align_2148501;Parent=g.align_2148501;
JSEJ01000043.1	assembler-claImm	exon	88982	89577	0	-	0	ID=g.align_2148501.exon.1;Parent=m.align_2148501;
JSEJ01000043.1	assembler-claImm	gene	179529	181322	0	-	0	ID=g.align_2148553;Name=m.align_2148553;
JSEJ01000043.1	assembler-claImm	mRNA	179529	181322	0	-	0	ID=m.align_2148553;Parent=g.align_2148553;
JSEJ01000043.1	assembler-claImm	exon	179529	181322	0	-	0	ID=g.align_2148553.exon.1;Parent=m.align_2148553;
JSEJ01000043.1	assembler-claImm	mRNA	181319	183081	0	-	0	ID=m.align_2148554;Parent=g.align_2148553;
JSEJ01000043.1	assembler-claImm	exon	181319	183081	0	-	0	ID=g.align_2148554.exon.1;Parent=m.align_2148554;
JSEJ01000043.1	assembler-claImm	gene	177169	178256	0	+	0	ID=g.align_2148365;Name=m.align_2148365;
JSEJ01000043.1	assembler-claImm	mRNA	177169	178256	0	+	0	ID=m.align_2148365;Parent=g.align_2148365;
JSEJ01000043.1	assembler-claImm	exon	177169	178256	0	+	0	ID=g.align_2148365.exon.1;Parent=m.align_2148365;
JSEJ01000043.1	assembler-claImm	gene	230136	231971	0	+	0	ID=g.align_2148436;Name=m.align_2148436;
JSEJ01000043.1	assembler-claImm	mRNA	230136	231971	0	+	0	ID=m.align_2148436;Parent=g.align_2148436;
JSEJ01000043.1	assembler-claImm	exon	230136	230875	0	+	0	ID=g.align_2148436.exon.1;Parent=m.align_2148436;
JSEJ01000043.1	assembler-claImm	exon	231583	231971	0	+	0	ID=g.align_2148436.exon.2;Parent=m.align_2148436;
JSEJ01000043.1	assembler-claImm	gene	225890	227664	0	+	0	ID=g.align_2148418;Name=m.align_2148418;
JSEJ01000043.1	assembler-claImm	mRNA	225890	227664	0	+	0	ID=m.align_2148418;Parent=g.align_2148418;
JSEJ01000043.1	assembler-claImm	exon	225890	227664	0	+	0	ID=g.align_2148418.exon.1;Parent=m.align_2148418;
JSEJ01000043.1	assembler-claImm	gene	186925	187884	0	-	0	ID=g.align_2148559;Name=m.align_2148559;
JSEJ01000043.1	assembler-claImm	mRNA	186925	187884	0	-	0	ID=m.align_2148559;Parent=g.align_2148559;
JSEJ01000043.1	assembler-claImm	exon	186925	187884	0	-	0	ID=g.align_2148559.exon.1;Parent=m.align_2148559;
JSEJ01000043.1	assembler-claImm	gene	188930	189829	0	-	0	ID=g.align_2148562;Name=m.align_2148562;
JSEJ01000043.1	assembler-claImm	mRNA	188930	189829	0	-	0	ID=m.align_2148562;Parent=g.align_2148562;
JSEJ01000043.1	assembler-claImm	exon	188930	189829	0	-	0	ID=g.align_2148562.exon.1;Parent=m.align_2148562;
JSEJ01000043.1	assembler-claImm	gene	198929	200328	0	+	0	ID=g.align_2148386;Name=m.align_2148386;
JSEJ01000043.1	assembler-claImm	mRNA	198929	200328	0	+	0	ID=m.align_2148386;Parent=g.align_2148386;
JSEJ01000043.1	assembler-claImm	exon	198929	200328	0	+	0	ID=g.align_2148386.exon.1;Parent=m.align_2148386;
JSEJ01000043.1	assembler-claImm	gene	203752	204336	0	+	0	ID=g.align_2148389;Name=m.align_2148389;
JSEJ01000043.1	assembler-claImm	mRNA	203752	204336	0	+	0	ID=m.align_2148389;Parent=g.align_2148389;
JSEJ01000043.1	assembler-claImm	exon	203752	204336	0	+	0	ID=g.align_2148389.exon.1;Parent=m.align_2148389;
JSEJ01000043.1	assembler-claImm	gene	3	681	0	-	0	ID=g.align_2148441;Name=m.align_2148441;
JSEJ01000043.1	assembler-claImm	mRNA	3	681	0	-	0	ID=m.align_2148441;Parent=g.align_2148441;
JSEJ01000043.1	assembler-claImm	exon	3	681	0	-	0	ID=g.align_2148441.exon.1;Parent=m.align_2148441;
JSEJ01000043.1	assembler-claImm	mRNA	659	3531	0	-	0	ID=m.align_2148442;Parent=g.align_2148441;
JSEJ01000043.1	assembler-claImm	exon	659	3531	0	-	0	ID=g.align_2148442.exon.1;Parent=m.align_2148442;
JSEJ01000043.1	assembler-claImm	gene	100460	101206	0	-	0	ID=g.align_2148514;Name=m.align_2148514;
JSEJ01000043.1	assembler-claImm	mRNA	100460	101206	0	-	0	ID=m.align_2148514;Parent=g.align_2148514;
JSEJ01000043.1	assembler-claImm	exon	100460	100807	0	-	0	ID=g.align_2148514.exon.1;Parent=m.align_2148514;
JSEJ01000043.1	assembler-claImm	exon	100832	101206	0	-	0	ID=g.align_2148514.exon.2;Parent=m.align_2148514;
JSEJ01000043.1	assembler-claImm	mRNA	101122	103061	0	-	0	ID=m.align_2148516;Parent=g.align_2148514;
JSEJ01000043.1	assembler-claImm	exon	101122	101804	0	-	0	ID=g.align_2148516.exon.1;Parent=m.align_2148516;
JSEJ01000043.1	assembler-claImm	exon	102159	103061	0	-	0	ID=g.align_2148516.exon.2;Parent=m.align_2148516;
JSEJ01000043.1	assembler-claImm	gene	18330	21703	0	+	0	ID=g.align_2148268;Name=m.align_2148268;
JSEJ01000043.1	assembler-claImm	mRNA	18330	21703	0	+	0	ID=m.align_2148268;Parent=g.align_2148268;
JSEJ01000043.1	assembler-claImm	exon	18330	20816	0	+	0	ID=g.align_2148268.exon.1;Parent=m.align_2148268;
JSEJ01000043.1	assembler-claImm	exon	21134	21703	0	+	0	ID=g.align_2148268.exon.2;Parent=m.align_2148268;
JSEJ01000043.1	assembler-claImm	gene	128454	129851	0	+	0	ID=g.align_2148336;Name=m.align_2148336;
JSEJ01000043.1	assembler-claImm	mRNA	128454	129851	0	+	0	ID=m.align_2148336;Parent=g.align_2148336;
JSEJ01000043.1	assembler-claImm	exon	128454	129851	0	+	0	ID=g.align_2148336.exon.1;Parent=m.align_2148336;
JSEJ01000043.1	assembler-claImm	gene	4778	5161	0	-	0	ID=g.align_2148446;Name=m.align_2148446;
JSEJ01000043.1	assembler-claImm	mRNA	4778	5161	0	-	0	ID=m.align_2148446;Parent=g.align_2148446;
JSEJ01000043.1	assembler-claImm	exon	4778	5161	0	-	0	ID=g.align_2148446.exon.1;Parent=m.align_2148446;
JSEJ01000043.1	assembler-claImm	mRNA	4778	5289	0	-	0	ID=m.align_2148447;Parent=g.align_2148446;
JSEJ01000043.1	assembler-claImm	exon	4778	5091	0	-	0	ID=g.align_2148447.exon.1;Parent=m.align_2148447;
JSEJ01000043.1	assembler-claImm	exon	5217	5289	0	-	0	ID=g.align_2148447.exon.2;Parent=m.align_2148447;
JSEJ01000043.1	assembler-claImm	gene	232505	232970	0	-	0	ID=g.align_2148614;Name=m.align_2148614;
JSEJ01000043.1	assembler-claImm	mRNA	232505	232970	0	-	0	ID=m.align_2148614;Parent=g.align_2148614;
JSEJ01000043.1	assembler-claImm	exon	232505	232970	0	-	0	ID=g.align_2148614.exon.1;Parent=m.align_2148614;
JSEJ01000043.1	assembler-claImm	gene	214178	214756	0	-	0	ID=g.align_2148593;Name=m.align_2148593;
JSEJ01000043.1	assembler-claImm	mRNA	214178	214756	0	-	0	ID=m.align_2148593;Parent=g.align_2148593;
JSEJ01000043.1	assembler-claImm	exon	214178	214756	0	-	0	ID=g.align_2148593.exon.1;Parent=m.align_2148593;
JSEJ01000125.1	assembler-claImm	gene	73348	76419	0	-	0	ID=g.align_2167148;Name=m.align_2167148;
JSEJ01000125.1	assembler-claImm	mRNA	73348	76419	0	-	0	ID=m.align_2167148;Parent=g.align_2167148;
JSEJ01000125.1	assembler-claImm	exon	73348	73375	0	-	0	ID=g.align_2167148.exon.1;Parent=m.align_2167148;
JSEJ01000125.1	assembler-claImm	exon	75332	76419	0	-	0	ID=g.align_2167148.exon.2;Parent=m.align_2167148;
JSEJ01000125.1	assembler-claImm	mRNA	74094	74987	0	-	0	ID=m.align_2167146;Parent=g.align_2167148;
JSEJ01000125.1	assembler-claImm	exon	74094	74987	0	-	0	ID=g.align_2167146.exon.1;Parent=m.align_2167146;
JSEJ01000125.1	assembler-claImm	mRNA	74426	76419	0	-	0	ID=m.align_2167147;Parent=g.align_2167148;
JSEJ01000125.1	assembler-claImm	exon	74426	74827	0	-	0	ID=g.align_2167147.exon.1;Parent=m.align_2167147;
JSEJ01000125.1	assembler-claImm	exon	75280	76419	0	-	0	ID=g.align_2167147.exon.2;Parent=m.align_2167147;
JSEJ01000125.1	assembler-claImm	gene	1	1023	0	-	0	ID=g.align_2167100;Name=m.align_2167100;
JSEJ01000125.1	assembler-claImm	mRNA	1	1023	0	-	0	ID=m.align_2167100;Parent=g.align_2167100;
JSEJ01000125.1	assembler-claImm	exon	1	289	0	-	0	ID=g.align_2167100.exon.1;Parent=m.align_2167100;
JSEJ01000125.1	assembler-claImm	exon	350	1023	0	-	0	ID=g.align_2167100.exon.2;Parent=m.align_2167100;
JSEJ01000125.1	assembler-claImm	mRNA	82	2283	0	-	0	ID=m.align_2167099;Parent=g.align_2167100;
JSEJ01000125.1	assembler-claImm	exon	82	2283	0	-	0	ID=g.align_2167099.exon.1;Parent=m.align_2167099;
JSEJ01000125.1	assembler-claImm	gene	44088	47088	0	+	0	ID=g.align_2167211;Name=m.align_2167211;
JSEJ01000125.1	assembler-claImm	mRNA	44088	47088	0	+	0	ID=m.align_2167211;Parent=g.align_2167211;
JSEJ01000125.1	assembler-claImm	exon	44088	47088	0	+	0	ID=g.align_2167211.exon.1;Parent=m.align_2167211;
JSEJ01000125.1	assembler-claImm	gene	17624	18503	0	-	0	ID=g.align_2167119;Name=m.align_2167119;
JSEJ01000125.1	assembler-claImm	mRNA	17624	18503	0	-	0	ID=m.align_2167119;Parent=g.align_2167119;
JSEJ01000125.1	assembler-claImm	exon	17624	18503	0	-	0	ID=g.align_2167119.exon.1;Parent=m.align_2167119;
JSEJ01000125.1	assembler-claImm	gene	92231	93599	0	-	0	ID=g.align_2167153;Name=m.align_2167153;
JSEJ01000125.1	assembler-claImm	mRNA	92231	93599	0	-	0	ID=m.align_2167153;Parent=g.align_2167153;
JSEJ01000125.1	assembler-claImm	exon	92231	93599	0	-	0	ID=g.align_2167153.exon.1;Parent=m.align_2167153;
JSEJ01000125.1	assembler-claImm	gene	116297	120704	0	-	0	ID=g.align_2167165;Name=m.align_2167165;
JSEJ01000125.1	assembler-claImm	mRNA	116297	120704	0	-	0	ID=m.align_2167165;Parent=g.align_2167165;
JSEJ01000125.1	assembler-claImm	exon	116297	119013	0	-	0	ID=g.align_2167165.exon.1;Parent=m.align_2167165;
JSEJ01000125.1	assembler-claImm	exon	119176	120704	0	-	0	ID=g.align_2167165.exon.2;Parent=m.align_2167165;
JSEJ01000125.1	assembler-claImm	gene	31978	32830	0	-	0	ID=g.align_2167128;Name=m.align_2167128;
JSEJ01000125.1	assembler-claImm	mRNA	31978	32830	0	-	0	ID=m.align_2167128;Parent=g.align_2167128;
JSEJ01000125.1	assembler-claImm	exon	31978	32830	0	-	0	ID=g.align_2167128.exon.1;Parent=m.align_2167128;
JSEJ01000125.1	assembler-claImm	gene	82182	84872	0	-	0	ID=g.align_2167151;Name=m.align_2167151;
JSEJ01000125.1	assembler-claImm	mRNA	82182	84872	0	-	0	ID=m.align_2167151;Parent=g.align_2167151;
JSEJ01000125.1	assembler-claImm	exon	82182	84872	0	-	0	ID=g.align_2167151.exon.1;Parent=m.align_2167151;
JSEJ01000125.1	assembler-claImm	gene	106288	107036	0	-	0	ID=g.align_2167160;Name=m.align_2167160;
JSEJ01000125.1	assembler-claImm	mRNA	106288	107036	0	-	0	ID=m.align_2167160;Parent=g.align_2167160;
JSEJ01000125.1	assembler-claImm	exon	106288	106389	0	-	0	ID=g.align_2167160.exon.1;Parent=m.align_2167160;
JSEJ01000125.1	assembler-claImm	exon	106455	107036	0	-	0	ID=g.align_2167160.exon.2;Parent=m.align_2167160;
JSEJ01000125.1	assembler-claImm	gene	90195	90791	0	-	0	ID=g.align_2167169;Name=m.align_2167169;
JSEJ01000125.1	assembler-claImm	mRNA	90195	90791	0	-	0	ID=m.align_2167169;Parent=g.align_2167169;
JSEJ01000125.1	assembler-claImm	exon	90195	90791	0	-	0	ID=g.align_2167169.exon.1;Parent=m.align_2167169;
JSEJ01000073.1	assembler-claImm	gene	4427	5284	0	-	0	ID=g.align_2156974;Name=m.align_2156974;
JSEJ01000073.1	assembler-claImm	mRNA	4427	5284	0	-	0	ID=m.align_2156974;Parent=g.align_2156974;
JSEJ01000073.1	assembler-claImm	exon	4427	5284	0	-	0	ID=g.align_2156974.exon.1;Parent=m.align_2156974;
JSEJ01000073.1	assembler-claImm	gene	103803	105171	0	+	0	ID=g.align_2157048;Name=m.align_2157048;
JSEJ01000073.1	assembler-claImm	mRNA	103803	105171	0	+	0	ID=m.align_2157048;Parent=g.align_2157048;
JSEJ01000073.1	assembler-claImm	exon	103803	105171	0	+	0	ID=g.align_2157048.exon.1;Parent=m.align_2157048;
JSEJ01000073.1	assembler-claImm	mRNA	103803	105257	0	+	0	ID=m.align_2157047;Parent=g.align_2157048;
JSEJ01000073.1	assembler-claImm	exon	103803	104439	0	+	0	ID=g.align_2157047.exon.1;Parent=m.align_2157047;
JSEJ01000073.1	assembler-claImm	exon	104538	105257	0	+	0	ID=g.align_2157047.exon.2;Parent=m.align_2157047;
JSEJ01000073.1	assembler-claImm	gene	153123	153710	0	+	0	ID=g.align_2157106;Name=m.align_2157106;
JSEJ01000073.1	assembler-claImm	mRNA	153123	153710	0	+	0	ID=m.align_2157106;Parent=g.align_2157106;
JSEJ01000073.1	assembler-claImm	exon	153123	153710	0	+	0	ID=g.align_2157106.exon.1;Parent=m.align_2157106;
JSEJ01000073.1	assembler-claImm	gene	38140	38837	0	+	0	ID=g.align_2157000;Name=m.align_2157000;
JSEJ01000073.1	assembler-claImm	mRNA	38140	38837	0	+	0	ID=m.align_2157000;Parent=g.align_2157000;
JSEJ01000073.1	assembler-claImm	exon	38140	38837	0	+	0	ID=g.align_2157000.exon.1;Parent=m.align_2157000;
JSEJ01000073.1	assembler-claImm	gene	156272	156897	0	+	0	ID=g.align_2157073;Name=m.align_2157073;
JSEJ01000073.1	assembler-claImm	mRNA	156272	156897	0	+	0	ID=m.align_2157073;Parent=g.align_2157073;
JSEJ01000073.1	assembler-claImm	exon	156272	156897	0	+	0	ID=g.align_2157073.exon.1;Parent=m.align_2157073;
JSEJ01000073.1	assembler-claImm	gene	147018	147953	0	-	0	ID=g.align_2156979;Name=m.align_2156979;
JSEJ01000073.1	assembler-claImm	mRNA	147018	147953	0	-	0	ID=m.align_2156979;Parent=g.align_2156979;
JSEJ01000073.1	assembler-claImm	exon	147018	147953	0	-	0	ID=g.align_2156979.exon.1;Parent=m.align_2156979;
JSEJ01000073.1	assembler-claImm	gene	66116	66660	0	+	0	ID=g.align_2157105;Name=m.align_2157105;
JSEJ01000073.1	assembler-claImm	mRNA	66116	66660	0	+	0	ID=m.align_2157105;Parent=g.align_2157105;
JSEJ01000073.1	assembler-claImm	exon	66116	66660	0	+	0	ID=g.align_2157105.exon.1;Parent=m.align_2157105;
JSEJ01000073.1	assembler-claImm	gene	181801	184484	0	-	0	ID=g.align_2156958;Name=m.align_2156958;
JSEJ01000073.1	assembler-claImm	mRNA	181801	184484	0	-	0	ID=m.align_2156958;Parent=g.align_2156958;
JSEJ01000073.1	assembler-claImm	exon	181801	181809	0	-	0	ID=g.align_2156958.exon.1;Parent=m.align_2156958;
JSEJ01000073.1	assembler-claImm	exon	183290	184484	0	-	0	ID=g.align_2156958.exon.2;Parent=m.align_2156958;
JSEJ01000073.1	assembler-claImm	mRNA	182022	184452	0	-	0	ID=m.align_2156959;Parent=g.align_2156958;
JSEJ01000073.1	assembler-claImm	exon	182022	183222	0	-	0	ID=g.align_2156959.exon.1;Parent=m.align_2156959;
JSEJ01000073.1	assembler-claImm	exon	184402	184452	0	-	0	ID=g.align_2156959.exon.2;Parent=m.align_2156959;
JSEJ01000073.1	assembler-claImm	mRNA	183173	184484	0	-	0	ID=m.align_2156956;Parent=g.align_2156958;
JSEJ01000073.1	assembler-claImm	exon	183173	184074	0	-	0	ID=g.align_2156956.exon.1;Parent=m.align_2156956;
JSEJ01000073.1	assembler-claImm	exon	184121	184484	0	-	0	ID=g.align_2156956.exon.2;Parent=m.align_2156956;
JSEJ01000073.1	assembler-claImm	mRNA	183173	184484	0	-	0	ID=m.align_2156957;Parent=g.align_2156958;
JSEJ01000073.1	assembler-claImm	exon	183173	184484	0	-	0	ID=g.align_2156957.exon.1;Parent=m.align_2156957;
JSEJ01000073.1	assembler-claImm	gene	27151	27802	0	-	0	ID=g.align_2156888;Name=m.align_2156888;
JSEJ01000073.1	assembler-claImm	mRNA	27151	27802	0	-	0	ID=m.align_2156888;Parent=g.align_2156888;
JSEJ01000073.1	assembler-claImm	exon	27151	27802	0	-	0	ID=g.align_2156888.exon.1;Parent=m.align_2156888;
JSEJ01000073.1	assembler-claImm	gene	159352	159850	0	-	0	ID=g.align_2156943;Name=m.align_2156943;
JSEJ01000073.1	assembler-claImm	mRNA	159352	159850	0	-	0	ID=m.align_2156943;Parent=g.align_2156943;
JSEJ01000073.1	assembler-claImm	exon	159352	159850	0	-	0	ID=g.align_2156943.exon.1;Parent=m.align_2156943;
JSEJ01000073.1	assembler-claImm	gene	172257	173006	0	-	0	ID=g.align_2156951;Name=m.align_2156951;
JSEJ01000073.1	assembler-claImm	mRNA	172257	173006	0	-	0	ID=m.align_2156951;Parent=g.align_2156951;
JSEJ01000073.1	assembler-claImm	exon	172257	173006	0	-	0	ID=g.align_2156951.exon.1;Parent=m.align_2156951;
JSEJ01000073.1	assembler-claImm	gene	169618	171090	0	+	0	ID=g.align_2157084;Name=m.align_2157084;
JSEJ01000073.1	assembler-claImm	mRNA	169618	171090	0	+	0	ID=m.align_2157084;Parent=g.align_2157084;
JSEJ01000073.1	assembler-claImm	exon	169618	171090	0	+	0	ID=g.align_2157084.exon.1;Parent=m.align_2157084;
JSEJ01000073.1	assembler-claImm	gene	199571	200769	0	-	0	ID=g.align_2156970;Name=m.align_2156970;
JSEJ01000073.1	assembler-claImm	mRNA	199571	200769	0	-	0	ID=m.align_2156970;Parent=g.align_2156970;
JSEJ01000073.1	assembler-claImm	exon	199571	200769	0	-	0	ID=g.align_2156970.exon.1;Parent=m.align_2156970;
JSEJ01000073.1	assembler-claImm	gene	30161	30827	0	+	0	ID=g.align_2156995;Name=m.align_2156995;
JSEJ01000073.1	assembler-claImm	mRNA	30161	30827	0	+	0	ID=m.align_2156995;Parent=g.align_2156995;
JSEJ01000073.1	assembler-claImm	exon	30161	30827	0	+	0	ID=g.align_2156995.exon.1;Parent=m.align_2156995;
JSEJ01000073.1	assembler-claImm	gene	67005	67829	0	+	0	ID=g.align_2157019;Name=m.align_2157019;
JSEJ01000073.1	assembler-claImm	mRNA	67005	67829	0	+	0	ID=m.align_2157019;Parent=g.align_2157019;
JSEJ01000073.1	assembler-claImm	exon	67005	67829	0	+	0	ID=g.align_2157019.exon.1;Parent=m.align_2157019;
JSEJ01000073.1	assembler-claImm	gene	4627	5619	0	+	0	ID=g.align_2157102;Name=m.align_2157102;
JSEJ01000073.1	assembler-claImm	mRNA	4627	5619	0	+	0	ID=m.align_2157102;Parent=g.align_2157102;
JSEJ01000073.1	assembler-claImm	exon	4627	5619	0	+	0	ID=g.align_2157102.exon.1;Parent=m.align_2157102;
JSEJ01000073.1	assembler-claImm	gene	87205	88699	0	-	0	ID=g.align_2156910;Name=m.align_2156910;
JSEJ01000073.1	assembler-claImm	mRNA	87205	88699	0	-	0	ID=m.align_2156910;Parent=g.align_2156910;
JSEJ01000073.1	assembler-claImm	exon	87205	88699	0	-	0	ID=g.align_2156910.exon.1;Parent=m.align_2156910;
JSEJ01000073.1	assembler-claImm	gene	97623	98116	0	+	0	ID=g.align_2157040;Name=m.align_2157040;
JSEJ01000073.1	assembler-claImm	mRNA	97623	98116	0	+	0	ID=m.align_2157040;Parent=g.align_2157040;
JSEJ01000073.1	assembler-claImm	exon	97623	98116	0	+	0	ID=g.align_2157040.exon.1;Parent=m.align_2157040;
JSEJ01000073.1	assembler-claImm	gene	99965	100806	0	-	0	ID=g.align_2156916;Name=m.align_2156916;
JSEJ01000073.1	assembler-claImm	mRNA	99965	100806	0	-	0	ID=m.align_2156916;Parent=g.align_2156916;
JSEJ01000073.1	assembler-claImm	exon	99965	100806	0	-	0	ID=g.align_2156916.exon.1;Parent=m.align_2156916;
JSEJ01000073.1	assembler-claImm	gene	39236	39792	0	+	0	ID=g.align_2157001;Name=m.align_2157001;
JSEJ01000073.1	assembler-claImm	mRNA	39236	39792	0	+	0	ID=m.align_2157001;Parent=g.align_2157001;
JSEJ01000073.1	assembler-claImm	exon	39236	39792	0	+	0	ID=g.align_2157001.exon.1;Parent=m.align_2157001;
JSEJ01000078.1	assembler-claImm	gene	18375	20316	0	-	0	ID=g.align_2157994;Name=m.align_2157994;
JSEJ01000078.1	assembler-claImm	mRNA	18375	20316	0	-	0	ID=m.align_2157994;Parent=g.align_2157994;
JSEJ01000078.1	assembler-claImm	exon	18375	20316	0	-	0	ID=g.align_2157994.exon.1;Parent=m.align_2157994;
JSEJ01000078.1	assembler-claImm	gene	149091	149554	0	+	0	ID=g.align_2158184;Name=m.align_2158184;
JSEJ01000078.1	assembler-claImm	mRNA	149091	149554	0	+	0	ID=m.align_2158184;Parent=g.align_2158184;
JSEJ01000078.1	assembler-claImm	exon	149091	149554	0	+	0	ID=g.align_2158184.exon.1;Parent=m.align_2158184;
JSEJ01000078.1	assembler-claImm	gene	175897	176644	0	+	0	ID=g.align_2158198;Name=m.align_2158198;
JSEJ01000078.1	assembler-claImm	mRNA	175897	176644	0	+	0	ID=m.align_2158198;Parent=g.align_2158198;
JSEJ01000078.1	assembler-claImm	exon	175897	176644	0	+	0	ID=g.align_2158198.exon.1;Parent=m.align_2158198;
JSEJ01000078.1	assembler-claImm	gene	163492	163941	0	-	0	ID=g.align_2158067;Name=m.align_2158067;
JSEJ01000078.1	assembler-claImm	mRNA	163492	163941	0	-	0	ID=m.align_2158067;Parent=g.align_2158067;
JSEJ01000078.1	assembler-claImm	exon	163492	163941	0	-	0	ID=g.align_2158067.exon.1;Parent=m.align_2158067;
JSEJ01000078.1	assembler-claImm	gene	176767	177887	0	+	0	ID=g.align_2158199;Name=m.align_2158199;
JSEJ01000078.1	assembler-claImm	mRNA	176767	177887	0	+	0	ID=m.align_2158199;Parent=g.align_2158199;
JSEJ01000078.1	assembler-claImm	exon	176767	177887	0	+	0	ID=g.align_2158199.exon.1;Parent=m.align_2158199;
JSEJ01000078.1	assembler-claImm	gene	25454	26466	0	+	0	ID=g.align_2158110;Name=m.align_2158110;
JSEJ01000078.1	assembler-claImm	mRNA	25454	26466	0	+	0	ID=m.align_2158110;Parent=g.align_2158110;
JSEJ01000078.1	assembler-claImm	exon	25454	26466	0	+	0	ID=g.align_2158110.exon.1;Parent=m.align_2158110;
JSEJ01000078.1	assembler-claImm	gene	184594	185143	0	-	0	ID=g.align_2158078;Name=m.align_2158078;
JSEJ01000078.1	assembler-claImm	mRNA	184594	185143	0	-	0	ID=m.align_2158078;Parent=g.align_2158078;
JSEJ01000078.1	assembler-claImm	exon	184594	185143	0	-	0	ID=g.align_2158078.exon.1;Parent=m.align_2158078;
JSEJ01000078.1	assembler-claImm	gene	92041	93047	0	+	0	ID=g.align_2158145;Name=m.align_2158145;
JSEJ01000078.1	assembler-claImm	mRNA	92041	93047	0	+	0	ID=m.align_2158145;Parent=g.align_2158145;
JSEJ01000078.1	assembler-claImm	exon	92041	93047	0	+	0	ID=g.align_2158145.exon.1;Parent=m.align_2158145;
JSEJ01000078.1	assembler-claImm	gene	108488	111197	0	-	0	ID=g.align_2158033;Name=m.align_2158033;
JSEJ01000078.1	assembler-claImm	mRNA	108488	111197	0	-	0	ID=m.align_2158033;Parent=g.align_2158033;
JSEJ01000078.1	assembler-claImm	exon	108488	111197	0	-	0	ID=g.align_2158033.exon.1;Parent=m.align_2158033;
JSEJ01000078.1	assembler-claImm	mRNA	109051	110542	0	-	0	ID=m.align_2158034;Parent=g.align_2158033;
JSEJ01000078.1	assembler-claImm	exon	109051	110354	0	-	0	ID=g.align_2158034.exon.1;Parent=m.align_2158034;
JSEJ01000078.1	assembler-claImm	exon	110413	110542	0	-	0	ID=g.align_2158034.exon.2;Parent=m.align_2158034;
JSEJ01000078.1	assembler-claImm	gene	16929	17555	0	+	0	ID=g.align_2158104;Name=m.align_2158104;
JSEJ01000078.1	assembler-claImm	mRNA	16929	17555	0	+	0	ID=m.align_2158104;Parent=g.align_2158104;
JSEJ01000078.1	assembler-claImm	exon	16929	17555	0	+	0	ID=g.align_2158104.exon.1;Parent=m.align_2158104;
JSEJ01000078.1	assembler-claImm	gene	20815	21419	0	-	0	ID=g.align_2157995;Name=m.align_2157995;
JSEJ01000078.1	assembler-claImm	mRNA	20815	21419	0	-	0	ID=m.align_2157995;Parent=g.align_2157995;
JSEJ01000078.1	assembler-claImm	exon	20815	21419	0	-	0	ID=g.align_2157995.exon.1;Parent=m.align_2157995;
JSEJ01000078.1	assembler-claImm	mRNA	21408	22016	0	-	0	ID=m.align_2157996;Parent=g.align_2157995;
JSEJ01000078.1	assembler-claImm	exon	21408	22016	0	-	0	ID=g.align_2157996.exon.1;Parent=m.align_2157996;
JSEJ01000078.1	assembler-claImm	gene	150578	151263	0	-	0	ID=g.align_2158057;Name=m.align_2158057;
JSEJ01000078.1	assembler-claImm	mRNA	150578	151263	0	-	0	ID=m.align_2158057;Parent=g.align_2158057;
JSEJ01000078.1	assembler-claImm	exon	150578	151263	0	-	0	ID=g.align_2158057.exon.1;Parent=m.align_2158057;
JSEJ01000078.1	assembler-claImm	gene	177904	179378	0	+	0	ID=g.align_2158200;Name=m.align_2158200;
JSEJ01000078.1	assembler-claImm	mRNA	177904	179378	0	+	0	ID=m.align_2158200;Parent=g.align_2158200;
JSEJ01000078.1	assembler-claImm	exon	177904	179378	0	+	0	ID=g.align_2158200.exon.1;Parent=m.align_2158200;
JSEJ01000078.1	assembler-claImm	gene	185144	185658	0	-	0	ID=g.align_2158079;Name=m.align_2158079;
JSEJ01000078.1	assembler-claImm	mRNA	185144	185658	0	-	0	ID=m.align_2158079;Parent=g.align_2158079;
JSEJ01000078.1	assembler-claImm	exon	185144	185658	0	-	0	ID=g.align_2158079.exon.1;Parent=m.align_2158079;
JSEJ01000078.1	assembler-claImm	mRNA	185649	187121	0	-	0	ID=m.align_2158080;Parent=g.align_2158079;
JSEJ01000078.1	assembler-claImm	exon	185649	187121	0	-	0	ID=g.align_2158080.exon.1;Parent=m.align_2158080;
JSEJ01000078.1	assembler-claImm	gene	93656	95789	0	+	0	ID=g.align_2158147;Name=m.align_2158147;
JSEJ01000078.1	assembler-claImm	mRNA	93656	95789	0	+	0	ID=m.align_2158147;Parent=g.align_2158147;
JSEJ01000078.1	assembler-claImm	exon	93656	95789	0	+	0	ID=g.align_2158147.exon.1;Parent=m.align_2158147;
JSEJ01000078.1	assembler-claImm	gene	84060	84823	0	-	0	ID=g.align_2158023;Name=m.align_2158023;
JSEJ01000078.1	assembler-claImm	mRNA	84060	84823	0	-	0	ID=m.align_2158023;Parent=g.align_2158023;
JSEJ01000078.1	assembler-claImm	exon	84060	84823	0	-	0	ID=g.align_2158023.exon.1;Parent=m.align_2158023;
JSEJ01000078.1	assembler-claImm	gene	86455	87680	0	+	0	ID=g.align_2158141;Name=m.align_2158141;
JSEJ01000078.1	assembler-claImm	mRNA	86455	87680	0	+	0	ID=m.align_2158141;Parent=g.align_2158141;
JSEJ01000078.1	assembler-claImm	exon	86455	87680	0	+	0	ID=g.align_2158141.exon.1;Parent=m.align_2158141;
JSEJ01000078.1	assembler-claImm	gene	98392	99108	0	+	0	ID=g.align_2158217;Name=m.align_2158217;
JSEJ01000078.1	assembler-claImm	mRNA	98392	99108	0	+	0	ID=m.align_2158217;Parent=g.align_2158217;
JSEJ01000078.1	assembler-claImm	exon	98392	99108	0	+	0	ID=g.align_2158217.exon.1;Parent=m.align_2158217;
JSEJ01000457.1	assembler-claImm	gene	51	550	0	+	0	ID=g.align_2175232;Name=m.align_2175232;
JSEJ01000457.1	assembler-claImm	mRNA	51	550	0	+	0	ID=m.align_2175232;Parent=g.align_2175232;
JSEJ01000457.1	assembler-claImm	exon	51	550	0	+	0	ID=g.align_2175232.exon.1;Parent=m.align_2175232;
JSEJ01000002.1	assembler-claImm	gene	43772	44475	0	-	0	ID=g.align_2128178;Name=m.align_2128178;
JSEJ01000002.1	assembler-claImm	mRNA	43772	44475	0	-	0	ID=m.align_2128178;Parent=g.align_2128178;
JSEJ01000002.1	assembler-claImm	exon	43772	44475	0	-	0	ID=g.align_2128178.exon.1;Parent=m.align_2128178;
JSEJ01000002.1	assembler-claImm	gene	988660	992321	0	-	0	ID=g.align_2128719;Name=m.align_2128719;
JSEJ01000002.1	assembler-claImm	mRNA	988660	992321	0	-	0	ID=m.align_2128719;Parent=g.align_2128719;
JSEJ01000002.1	assembler-claImm	exon	988660	990402	0	-	0	ID=g.align_2128719.exon.1;Parent=m.align_2128719;
JSEJ01000002.1	assembler-claImm	exon	990466	992321	0	-	0	ID=g.align_2128719.exon.2;Parent=m.align_2128719;
JSEJ01000002.1	assembler-claImm	mRNA	988660	992321	0	-	0	ID=m.align_2128718;Parent=g.align_2128719;
JSEJ01000002.1	assembler-claImm	exon	988660	990402	0	-	0	ID=g.align_2128718.exon.1;Parent=m.align_2128718;
JSEJ01000002.1	assembler-claImm	exon	990466	990498	0	-	0	ID=g.align_2128718.exon.2;Parent=m.align_2128718;
JSEJ01000002.1	assembler-claImm	exon	990559	992321	0	-	0	ID=g.align_2128718.exon.3;Parent=m.align_2128718;
JSEJ01000002.1	assembler-claImm	mRNA	988660	992321	0	-	0	ID=m.align_2128717;Parent=g.align_2128719;
JSEJ01000002.1	assembler-claImm	exon	988660	992321	0	-	0	ID=g.align_2128717.exon.1;Parent=m.align_2128717;
JSEJ01000002.1	assembler-claImm	gene	27962	28668	0	+	0	ID=g.align_2127496;Name=m.align_2127496;
JSEJ01000002.1	assembler-claImm	mRNA	27962	28668	0	+	0	ID=m.align_2127496;Parent=g.align_2127496;
JSEJ01000002.1	assembler-claImm	exon	27962	28668	0	+	0	ID=g.align_2127496.exon.1;Parent=m.align_2127496;
JSEJ01000002.1	assembler-claImm	gene	504148	506632	0	-	0	ID=g.align_2128487;Name=m.align_2128487;
JSEJ01000002.1	assembler-claImm	mRNA	504148	506632	0	-	0	ID=m.align_2128487;Parent=g.align_2128487;
JSEJ01000002.1	assembler-claImm	exon	504148	506632	0	-	0	ID=g.align_2128487.exon.1;Parent=m.align_2128487;
JSEJ01000002.1	assembler-claImm	gene	872500	872989	0	-	0	ID=g.align_2128639;Name=m.align_2128639;
JSEJ01000002.1	assembler-claImm	mRNA	872500	872989	0	-	0	ID=m.align_2128639;Parent=g.align_2128639;
JSEJ01000002.1	assembler-claImm	exon	872500	872989	0	-	0	ID=g.align_2128639.exon.1;Parent=m.align_2128639;
JSEJ01000002.1	assembler-claImm	gene	530390	530963	0	+	0	ID=g.align_2128145;Name=m.align_2128145;
JSEJ01000002.1	assembler-claImm	mRNA	530390	530963	0	+	0	ID=m.align_2128145;Parent=g.align_2128145;
JSEJ01000002.1	assembler-claImm	exon	530390	530963	0	+	0	ID=g.align_2128145.exon.1;Parent=m.align_2128145;
JSEJ01000002.1	assembler-claImm	gene	519907	520345	0	-	0	ID=g.align_2128493;Name=m.align_2128493;
JSEJ01000002.1	assembler-claImm	mRNA	519907	520345	0	-	0	ID=m.align_2128493;Parent=g.align_2128493;
JSEJ01000002.1	assembler-claImm	exon	519907	520345	0	-	0	ID=g.align_2128493.exon.1;Parent=m.align_2128493;
JSEJ01000002.1	assembler-claImm	gene	10834	12084	0	-	0	ID=g.align_2128168;Name=m.align_2128168;
JSEJ01000002.1	assembler-claImm	mRNA	10834	12084	0	-	0	ID=m.align_2128168;Parent=g.align_2128168;
JSEJ01000002.1	assembler-claImm	exon	10834	12084	0	-	0	ID=g.align_2128168.exon.1;Parent=m.align_2128168;
JSEJ01000002.1	assembler-claImm	gene	377699	378494	0	+	0	ID=g.align_2127753;Name=m.align_2127753;
JSEJ01000002.1	assembler-claImm	mRNA	377699	378494	0	+	0	ID=m.align_2127753;Parent=g.align_2127753;
JSEJ01000002.1	assembler-claImm	exon	377699	378494	0	+	0	ID=g.align_2127753.exon.1;Parent=m.align_2127753;
JSEJ01000002.1	assembler-claImm	mRNA	378402	379316	0	+	0	ID=m.align_2127755;Parent=g.align_2127753;
JSEJ01000002.1	assembler-claImm	exon	378402	379316	0	+	0	ID=g.align_2127755.exon.1;Parent=m.align_2127755;
JSEJ01000002.1	assembler-claImm	mRNA	378402	379337	0	+	0	ID=m.align_2127754;Parent=g.align_2127753;
JSEJ01000002.1	assembler-claImm	exon	378402	378760	0	+	0	ID=g.align_2127754.exon.1;Parent=m.align_2127754;
JSEJ01000002.1	assembler-claImm	exon	378849	379337	0	+	0	ID=g.align_2127754.exon.2;Parent=m.align_2127754;
JSEJ01000002.1	assembler-claImm	gene	101320	102797	0	+	0	ID=g.align_2127539;Name=m.align_2127539;
JSEJ01000002.1	assembler-claImm	mRNA	101320	102797	0	+	0	ID=m.align_2127539;Parent=g.align_2127539;
JSEJ01000002.1	assembler-claImm	exon	101320	102469	0	+	0	ID=g.align_2127539.exon.1;Parent=m.align_2127539;
JSEJ01000002.1	assembler-claImm	exon	102528	102596	0	+	0	ID=g.align_2127539.exon.2;Parent=m.align_2127539;
JSEJ01000002.1	assembler-claImm	exon	102774	102797	0	+	0	ID=g.align_2127539.exon.3;Parent=m.align_2127539;
JSEJ01000002.1	assembler-claImm	mRNA	102073	102944	0	+	0	ID=m.align_2127538;Parent=g.align_2127539;
JSEJ01000002.1	assembler-claImm	exon	102073	102469	0	+	0	ID=g.align_2127538.exon.1;Parent=m.align_2127538;
JSEJ01000002.1	assembler-claImm	exon	102528	102944	0	+	0	ID=g.align_2127538.exon.2;Parent=m.align_2127538;
JSEJ01000002.1	assembler-claImm	mRNA	102073	103099	0	+	0	ID=m.align_2127537;Parent=g.align_2127539;
JSEJ01000002.1	assembler-claImm	exon	102073	103099	0	+	0	ID=g.align_2127537.exon.1;Parent=m.align_2127537;
JSEJ01000002.1	assembler-claImm	gene	111315	112440	0	-	0	ID=g.align_2128227;Name=m.align_2128227;
JSEJ01000002.1	assembler-claImm	mRNA	111315	112440	0	-	0	ID=m.align_2128227;Parent=g.align_2128227;
JSEJ01000002.1	assembler-claImm	exon	111315	112440	0	-	0	ID=g.align_2128227.exon.1;Parent=m.align_2128227;
JSEJ01000002.1	assembler-claImm	mRNA	112426	113153	0	-	0	ID=m.align_2128228;Parent=g.align_2128227;
JSEJ01000002.1	assembler-claImm	exon	112426	113153	0	-	0	ID=g.align_2128228.exon.1;Parent=m.align_2128228;
JSEJ01000002.1	assembler-claImm	gene	558989	559898	0	-	0	ID=g.align_2128517;Name=m.align_2128517;
JSEJ01000002.1	assembler-claImm	mRNA	558989	559898	0	-	0	ID=m.align_2128517;Parent=g.align_2128517;
JSEJ01000002.1	assembler-claImm	exon	558989	559898	0	-	0	ID=g.align_2128517.exon.1;Parent=m.align_2128517;
JSEJ01000002.1	assembler-claImm	gene	119022	120220	0	-	0	ID=g.align_2128233;Name=m.align_2128233;
JSEJ01000002.1	assembler-claImm	mRNA	119022	120220	0	-	0	ID=m.align_2128233;Parent=g.align_2128233;
JSEJ01000002.1	assembler-claImm	exon	119022	120220	0	-	0	ID=g.align_2128233.exon.1;Parent=m.align_2128233;
JSEJ01000002.1	assembler-claImm	gene	885296	886004	0	-	0	ID=g.align_2128652;Name=m.align_2128652;
JSEJ01000002.1	assembler-claImm	mRNA	885296	886004	0	-	0	ID=m.align_2128652;Parent=g.align_2128652;
JSEJ01000002.1	assembler-claImm	exon	885296	886004	0	-	0	ID=g.align_2128652.exon.1;Parent=m.align_2128652;
JSEJ01000002.1	assembler-claImm	gene	1076868	1077298	0	-	0	ID=g.align_2128758;Name=m.align_2128758;
JSEJ01000002.1	assembler-claImm	mRNA	1076868	1077298	0	-	0	ID=m.align_2128758;Parent=g.align_2128758;
JSEJ01000002.1	assembler-claImm	exon	1076868	1077298	0	-	0	ID=g.align_2128758.exon.1;Parent=m.align_2128758;
JSEJ01000002.1	assembler-claImm	gene	356861	357382	0	-	0	ID=g.align_2128413;Name=m.align_2128413;
JSEJ01000002.1	assembler-claImm	mRNA	356861	357382	0	-	0	ID=m.align_2128413;Parent=g.align_2128413;
JSEJ01000002.1	assembler-claImm	exon	356861	357382	0	-	0	ID=g.align_2128413.exon.1;Parent=m.align_2128413;
JSEJ01000002.1	assembler-claImm	gene	477949	478589	0	+	0	ID=g.align_2127814;Name=m.align_2127814;
JSEJ01000002.1	assembler-claImm	mRNA	477949	478589	0	+	0	ID=m.align_2127814;Parent=g.align_2127814;
JSEJ01000002.1	assembler-claImm	exon	477949	478589	0	+	0	ID=g.align_2127814.exon.1;Parent=m.align_2127814;
JSEJ01000002.1	assembler-claImm	gene	1016393	1016807	0	-	0	ID=g.align_2128729;Name=m.align_2128729;
JSEJ01000002.1	assembler-claImm	mRNA	1016393	1016807	0	-	0	ID=m.align_2128729;Parent=g.align_2128729;
JSEJ01000002.1	assembler-claImm	exon	1016393	1016807	0	-	0	ID=g.align_2128729.exon.1;Parent=m.align_2128729;
JSEJ01000002.1	assembler-claImm	gene	169697	170609	0	+	0	ID=g.align_2127587;Name=m.align_2127587;
JSEJ01000002.1	assembler-claImm	mRNA	169697	170609	0	+	0	ID=m.align_2127587;Parent=g.align_2127587;
JSEJ01000002.1	assembler-claImm	exon	169697	170609	0	+	0	ID=g.align_2127587.exon.1;Parent=m.align_2127587;
JSEJ01000002.1	assembler-claImm	gene	198586	199359	0	+	0	ID=g.align_2127619;Name=m.align_2127619;
JSEJ01000002.1	assembler-claImm	mRNA	198586	199359	0	+	0	ID=m.align_2127619;Parent=g.align_2127619;
JSEJ01000002.1	assembler-claImm	exon	198586	199359	0	+	0	ID=g.align_2127619.exon.1;Parent=m.align_2127619;
JSEJ01000002.1	assembler-claImm	gene	772604	773165	0	-	0	ID=g.align_2128598;Name=m.align_2128598;
JSEJ01000002.1	assembler-claImm	mRNA	772604	773165	0	-	0	ID=m.align_2128598;Parent=g.align_2128598;
JSEJ01000002.1	assembler-claImm	exon	772604	773165	0	-	0	ID=g.align_2128598.exon.1;Parent=m.align_2128598;
JSEJ01000002.1	assembler-claImm	gene	1012996	1014549	0	-	0	ID=g.align_2128727;Name=m.align_2128727;
JSEJ01000002.1	assembler-claImm	mRNA	1012996	1014549	0	-	0	ID=m.align_2128727;Parent=g.align_2128727;
JSEJ01000002.1	assembler-claImm	exon	1012996	1014549	0	-	0	ID=g.align_2128727.exon.1;Parent=m.align_2128727;
JSEJ01000002.1	assembler-claImm	gene	487919	490046	0	-	0	ID=g.align_2128790;Name=m.align_2128790;
JSEJ01000002.1	assembler-claImm	mRNA	487919	490046	0	-	0	ID=m.align_2128790;Parent=g.align_2128790;
JSEJ01000002.1	assembler-claImm	exon	487919	489534	0	-	0	ID=g.align_2128790.exon.1;Parent=m.align_2128790;
JSEJ01000002.1	assembler-claImm	exon	490036	490046	0	-	0	ID=g.align_2128790.exon.2;Parent=m.align_2128790;
JSEJ01000002.1	assembler-claImm	gene	349488	349835	0	+	0	ID=g.align_2127739;Name=m.align_2127739;
JSEJ01000002.1	assembler-claImm	mRNA	349488	349835	0	+	0	ID=m.align_2127739;Parent=g.align_2127739;
JSEJ01000002.1	assembler-claImm	exon	349488	349835	0	+	0	ID=g.align_2127739.exon.1;Parent=m.align_2127739;
JSEJ01000002.1	assembler-claImm	gene	162546	163277	0	+	0	ID=g.align_2127579;Name=m.align_2127579;
JSEJ01000002.1	assembler-claImm	mRNA	162546	163277	0	+	0	ID=m.align_2127579;Parent=g.align_2127579;
JSEJ01000002.1	assembler-claImm	exon	162546	163277	0	+	0	ID=g.align_2127579.exon.1;Parent=m.align_2127579;
JSEJ01000002.1	assembler-claImm	gene	1080631	1081258	0	+	0	ID=g.align_2128153;Name=m.align_2128153;
JSEJ01000002.1	assembler-claImm	mRNA	1080631	1081258	0	+	0	ID=m.align_2128153;Parent=g.align_2128153;
JSEJ01000002.1	assembler-claImm	exon	1080631	1081258	0	+	0	ID=g.align_2128153.exon.1;Parent=m.align_2128153;
JSEJ01000002.1	assembler-claImm	gene	197885	198530	0	-	0	ID=g.align_2128283;Name=m.align_2128283;
JSEJ01000002.1	assembler-claImm	mRNA	197885	198530	0	-	0	ID=m.align_2128283;Parent=g.align_2128283;
JSEJ01000002.1	assembler-claImm	exon	197885	198530	0	-	0	ID=g.align_2128283.exon.1;Parent=m.align_2128283;
JSEJ01000002.1	assembler-claImm	gene	755470	755999	0	+	0	ID=g.align_2127942;Name=m.align_2127942;
JSEJ01000002.1	assembler-claImm	mRNA	755470	755999	0	+	0	ID=m.align_2127942;Parent=g.align_2127942;
JSEJ01000002.1	assembler-claImm	exon	755470	755999	0	+	0	ID=g.align_2127942.exon.1;Parent=m.align_2127942;
JSEJ01000002.1	assembler-claImm	gene	201338	201791	0	+	0	ID=g.align_2127624;Name=m.align_2127624;
JSEJ01000002.1	assembler-claImm	mRNA	201338	201791	0	+	0	ID=m.align_2127624;Parent=g.align_2127624;
JSEJ01000002.1	assembler-claImm	exon	201338	201791	0	+	0	ID=g.align_2127624.exon.1;Parent=m.align_2127624;
JSEJ01000002.1	assembler-claImm	gene	1003093	1004891	0	+	0	ID=g.align_2128081;Name=m.align_2128081;
JSEJ01000002.1	assembler-claImm	mRNA	1003093	1004891	0	+	0	ID=m.align_2128081;Parent=g.align_2128081;
JSEJ01000002.1	assembler-claImm	exon	1003093	1004891	0	+	0	ID=g.align_2128081.exon.1;Parent=m.align_2128081;
JSEJ01000002.1	assembler-claImm	gene	921425	924963	0	-	0	ID=g.align_2128784;Name=m.align_2128784;
JSEJ01000002.1	assembler-claImm	mRNA	921425	924963	0	-	0	ID=m.align_2128784;Parent=g.align_2128784;
JSEJ01000002.1	assembler-claImm	exon	921425	924231	0	-	0	ID=g.align_2128784.exon.1;Parent=m.align_2128784;
JSEJ01000002.1	assembler-claImm	exon	924953	924963	0	-	0	ID=g.align_2128784.exon.2;Parent=m.align_2128784;
JSEJ01000002.1	assembler-claImm	gene	473070	473914	0	-	0	ID=g.align_2128482;Name=m.align_2128482;
JSEJ01000002.1	assembler-claImm	mRNA	473070	473914	0	-	0	ID=m.align_2128482;Parent=g.align_2128482;
JSEJ01000002.1	assembler-claImm	exon	473070	473914	0	-	0	ID=g.align_2128482.exon.1;Parent=m.align_2128482;
JSEJ01000002.1	assembler-claImm	gene	104205	104751	0	+	0	ID=g.align_2127541;Name=m.align_2127541;
JSEJ01000002.1	assembler-claImm	mRNA	104205	104751	0	+	0	ID=m.align_2127541;Parent=g.align_2127541;
JSEJ01000002.1	assembler-claImm	exon	104205	104751	0	+	0	ID=g.align_2127541.exon.1;Parent=m.align_2127541;
JSEJ01000002.1	assembler-claImm	gene	713002	714951	0	-	0	ID=g.align_2128578;Name=m.align_2128578;
JSEJ01000002.1	assembler-claImm	mRNA	713002	714951	0	-	0	ID=m.align_2128578;Parent=g.align_2128578;
JSEJ01000002.1	assembler-claImm	exon	713002	714951	0	-	0	ID=g.align_2128578.exon.1;Parent=m.align_2128578;
JSEJ01000002.1	assembler-claImm	gene	425369	425870	0	+	0	ID=g.align_2127781;Name=m.align_2127781;
JSEJ01000002.1	assembler-claImm	mRNA	425369	425870	0	+	0	ID=m.align_2127781;Parent=g.align_2127781;
JSEJ01000002.1	assembler-claImm	exon	425369	425384	0	+	0	ID=g.align_2127781.exon.1;Parent=m.align_2127781;
JSEJ01000002.1	assembler-claImm	exon	425434	425870	0	+	0	ID=g.align_2127781.exon.2;Parent=m.align_2127781;
JSEJ01000002.1	assembler-claImm	gene	137946	138422	0	-	0	ID=g.align_2128243;Name=m.align_2128243;
JSEJ01000002.1	assembler-claImm	mRNA	137946	138422	0	-	0	ID=m.align_2128243;Parent=g.align_2128243;
JSEJ01000002.1	assembler-claImm	exon	137946	138422	0	-	0	ID=g.align_2128243.exon.1;Parent=m.align_2128243;
JSEJ01000002.1	assembler-claImm	gene	431172	435143	0	-	0	ID=g.align_2128463;Name=m.align_2128463;
JSEJ01000002.1	assembler-claImm	mRNA	431172	435143	0	-	0	ID=m.align_2128463;Parent=g.align_2128463;
JSEJ01000002.1	assembler-claImm	exon	431172	435143	0	-	0	ID=g.align_2128463.exon.1;Parent=m.align_2128463;
JSEJ01000002.1	assembler-claImm	gene	689503	690401	0	+	0	ID=g.align_2127911;Name=m.align_2127911;
JSEJ01000002.1	assembler-claImm	mRNA	689503	690401	0	+	0	ID=m.align_2127911;Parent=g.align_2127911;
JSEJ01000002.1	assembler-claImm	exon	689503	690401	0	+	0	ID=g.align_2127911.exon.1;Parent=m.align_2127911;
JSEJ01000002.1	assembler-claImm	mRNA	690392	690957	0	+	0	ID=m.align_2127912;Parent=g.align_2127911;
JSEJ01000002.1	assembler-claImm	exon	690392	690957	0	+	0	ID=g.align_2127912.exon.1;Parent=m.align_2127912;
JSEJ01000002.1	assembler-claImm	gene	36867	38104	0	-	0	ID=g.align_2128175;Name=m.align_2128175;
JSEJ01000002.1	assembler-claImm	mRNA	36867	38104	0	-	0	ID=m.align_2128175;Parent=g.align_2128175;
JSEJ01000002.1	assembler-claImm	exon	36867	38104	0	-	0	ID=g.align_2128175.exon.1;Parent=m.align_2128175;
JSEJ01000002.1	assembler-claImm	gene	711210	712464	0	-	0	ID=g.align_2128777;Name=m.align_2128777;
JSEJ01000002.1	assembler-claImm	mRNA	711210	712464	0	-	0	ID=m.align_2128777;Parent=g.align_2128777;
JSEJ01000002.1	assembler-claImm	exon	711210	712464	0	-	0	ID=g.align_2128777.exon.1;Parent=m.align_2128777;
JSEJ01000002.1	assembler-claImm	gene	105971	106867	0	+	0	ID=g.align_2127543;Name=m.align_2127543;
JSEJ01000002.1	assembler-claImm	mRNA	105971	106867	0	+	0	ID=m.align_2127543;Parent=g.align_2127543;
JSEJ01000002.1	assembler-claImm	exon	105971	106867	0	+	0	ID=g.align_2127543.exon.1;Parent=m.align_2127543;
JSEJ01000002.1	assembler-claImm	gene	233011	236419	0	+	0	ID=g.align_2127648;Name=m.align_2127648;
JSEJ01000002.1	assembler-claImm	mRNA	233011	236419	0	+	0	ID=m.align_2127648;Parent=g.align_2127648;
JSEJ01000002.1	assembler-claImm	exon	233011	233884	0	+	0	ID=g.align_2127648.exon.1;Parent=m.align_2127648;
JSEJ01000002.1	assembler-claImm	exon	233971	236419	0	+	0	ID=g.align_2127648.exon.2;Parent=m.align_2127648;
JSEJ01000002.1	assembler-claImm	mRNA	233011	236419	0	+	0	ID=m.align_2127649;Parent=g.align_2127648;
JSEJ01000002.1	assembler-claImm	exon	233011	236419	0	+	0	ID=g.align_2127649.exon.1;Parent=m.align_2127649;
JSEJ01000002.1	assembler-claImm	gene	311495	312473	0	-	0	ID=g.align_2128371;Name=m.align_2128371;
JSEJ01000002.1	assembler-claImm	mRNA	311495	312473	0	-	0	ID=m.align_2128371;Parent=g.align_2128371;
JSEJ01000002.1	assembler-claImm	exon	311495	312473	0	-	0	ID=g.align_2128371.exon.1;Parent=m.align_2128371;
JSEJ01000002.1	assembler-claImm	gene	192215	192856	0	+	0	ID=g.align_2127610;Name=m.align_2127610;
JSEJ01000002.1	assembler-claImm	mRNA	192215	192856	0	+	0	ID=m.align_2127610;Parent=g.align_2127610;
JSEJ01000002.1	assembler-claImm	exon	192215	192856	0	+	0	ID=g.align_2127610.exon.1;Parent=m.align_2127610;
JSEJ01000002.1	assembler-claImm	gene	541582	542183	0	-	0	ID=g.align_2128506;Name=m.align_2128506;
JSEJ01000002.1	assembler-claImm	mRNA	541582	542183	0	-	0	ID=m.align_2128506;Parent=g.align_2128506;
JSEJ01000002.1	assembler-claImm	exon	541582	542183	0	-	0	ID=g.align_2128506.exon.1;Parent=m.align_2128506;
JSEJ01000002.1	assembler-claImm	gene	252972	253779	0	-	0	ID=g.align_2128340;Name=m.align_2128340;
JSEJ01000002.1	assembler-claImm	mRNA	252972	253779	0	-	0	ID=m.align_2128340;Parent=g.align_2128340;
JSEJ01000002.1	assembler-claImm	exon	252972	253779	0	-	0	ID=g.align_2128340.exon.1;Parent=m.align_2128340;
JSEJ01000002.1	assembler-claImm	gene	374255	376166	0	+	0	ID=g.align_2127751;Name=m.align_2127751;
JSEJ01000002.1	assembler-claImm	mRNA	374255	376166	0	+	0	ID=m.align_2127751;Parent=g.align_2127751;
JSEJ01000002.1	assembler-claImm	exon	374255	376166	0	+	0	ID=g.align_2127751.exon.1;Parent=m.align_2127751;
JSEJ01000002.1	assembler-claImm	gene	161621	162261	0	+	0	ID=g.align_2127577;Name=m.align_2127577;
JSEJ01000002.1	assembler-claImm	mRNA	161621	162261	0	+	0	ID=m.align_2127577;Parent=g.align_2127577;
JSEJ01000002.1	assembler-claImm	exon	161621	162261	0	+	0	ID=g.align_2127577.exon.1;Parent=m.align_2127577;
JSEJ01000002.1	assembler-claImm	mRNA	162156	163768	0	+	0	ID=m.align_2127578;Parent=g.align_2127577;
JSEJ01000002.1	assembler-claImm	exon	162156	163218	0	+	0	ID=g.align_2127578.exon.1;Parent=m.align_2127578;
JSEJ01000002.1	assembler-claImm	exon	163340	163768	0	+	0	ID=g.align_2127578.exon.2;Parent=m.align_2127578;
JSEJ01000002.1	assembler-claImm	gene	914971	915429	0	+	0	ID=g.align_2128022;Name=m.align_2128022;
JSEJ01000002.1	assembler-claImm	mRNA	914971	915429	0	+	0	ID=m.align_2128022;Parent=g.align_2128022;
JSEJ01000002.1	assembler-claImm	exon	914971	915429	0	+	0	ID=g.align_2128022.exon.1;Parent=m.align_2128022;
JSEJ01000002.1	assembler-claImm	gene	331421	332081	0	-	0	ID=g.align_2128390;Name=m.align_2128390;
JSEJ01000002.1	assembler-claImm	mRNA	331421	332081	0	-	0	ID=m.align_2128390;Parent=g.align_2128390;
JSEJ01000002.1	assembler-claImm	exon	331421	332081	0	-	0	ID=g.align_2128390.exon.1;Parent=m.align_2128390;
JSEJ01000002.1	assembler-claImm	gene	852832	853369	0	+	0	ID=g.align_2127981;Name=m.align_2127981;
JSEJ01000002.1	assembler-claImm	mRNA	852832	853369	0	+	0	ID=m.align_2127981;Parent=g.align_2127981;
JSEJ01000002.1	assembler-claImm	exon	852832	853369	0	+	0	ID=g.align_2127981.exon.1;Parent=m.align_2127981;
JSEJ01000002.1	assembler-claImm	gene	198933	199443	0	-	0	ID=g.align_2128284;Name=m.align_2128284;
JSEJ01000002.1	assembler-claImm	mRNA	198933	199443	0	-	0	ID=m.align_2128284;Parent=g.align_2128284;
JSEJ01000002.1	assembler-claImm	exon	198933	199443	0	-	0	ID=g.align_2128284.exon.1;Parent=m.align_2128284;
JSEJ01000002.1	assembler-claImm	gene	219923	223378	0	-	0	ID=g.align_2128308;Name=m.align_2128308;
JSEJ01000002.1	assembler-claImm	mRNA	219923	223378	0	-	0	ID=m.align_2128308;Parent=g.align_2128308;
JSEJ01000002.1	assembler-claImm	exon	219923	223378	0	-	0	ID=g.align_2128308.exon.1;Parent=m.align_2128308;
JSEJ01000002.1	assembler-claImm	mRNA	219923	223378	0	-	0	ID=m.align_2128309;Parent=g.align_2128308;
JSEJ01000002.1	assembler-claImm	exon	219923	221668	0	-	0	ID=g.align_2128309.exon.1;Parent=m.align_2128309;
JSEJ01000002.1	assembler-claImm	exon	221733	223378	0	-	0	ID=g.align_2128309.exon.2;Parent=m.align_2128309;
JSEJ01000002.1	assembler-claImm	mRNA	219923	223378	0	-	0	ID=m.align_2128311;Parent=g.align_2128308;
JSEJ01000002.1	assembler-claImm	exon	219923	221668	0	-	0	ID=g.align_2128311.exon.1;Parent=m.align_2128311;
JSEJ01000002.1	assembler-claImm	exon	221733	222121	0	-	0	ID=g.align_2128311.exon.2;Parent=m.align_2128311;
JSEJ01000002.1	assembler-claImm	exon	222335	223378	0	-	0	ID=g.align_2128311.exon.3;Parent=m.align_2128311;
JSEJ01000002.1	assembler-claImm	mRNA	219923	223378	0	-	0	ID=m.align_2128310;Parent=g.align_2128308;
JSEJ01000002.1	assembler-claImm	exon	219923	221452	0	-	0	ID=g.align_2128310.exon.1;Parent=m.align_2128310;
JSEJ01000002.1	assembler-claImm	exon	221618	221668	0	-	0	ID=g.align_2128310.exon.2;Parent=m.align_2128310;
JSEJ01000002.1	assembler-claImm	exon	221733	223378	0	-	0	ID=g.align_2128310.exon.3;Parent=m.align_2128310;
JSEJ01000002.1	assembler-claImm	gene	113123	113875	0	-	0	ID=g.align_2128229;Name=m.align_2128229;
JSEJ01000002.1	assembler-claImm	mRNA	113123	113875	0	-	0	ID=m.align_2128229;Parent=g.align_2128229;
JSEJ01000002.1	assembler-claImm	exon	113123	113875	0	-	0	ID=g.align_2128229.exon.1;Parent=m.align_2128229;
JSEJ01000002.1	assembler-claImm	mRNA	113863	114663	0	-	0	ID=m.align_2128230;Parent=g.align_2128229;
JSEJ01000002.1	assembler-claImm	exon	113863	114663	0	-	0	ID=g.align_2128230.exon.1;Parent=m.align_2128230;
JSEJ01000002.1	assembler-claImm	gene	131942	132444	0	-	0	ID=g.align_2128238;Name=m.align_2128238;
JSEJ01000002.1	assembler-claImm	mRNA	131942	132444	0	-	0	ID=m.align_2128238;Parent=g.align_2128238;
JSEJ01000002.1	assembler-claImm	exon	131942	132444	0	-	0	ID=g.align_2128238.exon.1;Parent=m.align_2128238;
JSEJ01000002.1	assembler-claImm	gene	193903	194728	0	+	0	ID=g.align_2127613;Name=m.align_2127613;
JSEJ01000002.1	assembler-claImm	mRNA	193903	194728	0	+	0	ID=m.align_2127613;Parent=g.align_2127613;
JSEJ01000002.1	assembler-claImm	exon	193903	194728	0	+	0	ID=g.align_2127613.exon.1;Parent=m.align_2127613;
JSEJ01000002.1	assembler-claImm	gene	185944	186484	0	+	0	ID=g.align_2127604;Name=m.align_2127604;
JSEJ01000002.1	assembler-claImm	mRNA	185944	186484	0	+	0	ID=m.align_2127604;Parent=g.align_2127604;
JSEJ01000002.1	assembler-claImm	exon	185944	186484	0	+	0	ID=g.align_2127604.exon.1;Parent=m.align_2127604;
JSEJ01000002.1	assembler-claImm	gene	1083490	1084889	0	-	0	ID=g.align_2128760;Name=m.align_2128760;
JSEJ01000002.1	assembler-claImm	mRNA	1083490	1084889	0	-	0	ID=m.align_2128760;Parent=g.align_2128760;
JSEJ01000002.1	assembler-claImm	exon	1083490	1084889	0	-	0	ID=g.align_2128760.exon.1;Parent=m.align_2128760;
JSEJ01000002.1	assembler-claImm	gene	1046320	1047012	0	+	0	ID=g.align_2128109;Name=m.align_2128109;
JSEJ01000002.1	assembler-claImm	mRNA	1046320	1047012	0	+	0	ID=m.align_2128109;Parent=g.align_2128109;
JSEJ01000002.1	assembler-claImm	exon	1046320	1047012	0	+	0	ID=g.align_2128109.exon.1;Parent=m.align_2128109;
JSEJ01000002.1	assembler-claImm	gene	55623	56632	0	+	0	ID=g.align_2127512;Name=m.align_2127512;
JSEJ01000002.1	assembler-claImm	mRNA	55623	56632	0	+	0	ID=m.align_2127512;Parent=g.align_2127512;
JSEJ01000002.1	assembler-claImm	exon	55623	55713	0	+	0	ID=g.align_2127512.exon.1;Parent=m.align_2127512;
JSEJ01000002.1	assembler-claImm	exon	55794	56632	0	+	0	ID=g.align_2127512.exon.2;Parent=m.align_2127512;
JSEJ01000002.1	assembler-claImm	gene	212352	213063	0	+	0	ID=g.align_2127633;Name=m.align_2127633;
JSEJ01000002.1	assembler-claImm	mRNA	212352	213063	0	+	0	ID=m.align_2127633;Parent=g.align_2127633;
JSEJ01000002.1	assembler-claImm	exon	212352	213063	0	+	0	ID=g.align_2127633.exon.1;Parent=m.align_2127633;
JSEJ01000002.1	assembler-claImm	gene	424763	425196	0	+	0	ID=g.align_2127779;Name=m.align_2127779;
JSEJ01000002.1	assembler-claImm	mRNA	424763	425196	0	+	0	ID=m.align_2127779;Parent=g.align_2127779;
JSEJ01000002.1	assembler-claImm	exon	424763	425196	0	+	0	ID=g.align_2127779.exon.1;Parent=m.align_2127779;
JSEJ01000002.1	assembler-claImm	gene	845265	847486	0	+	0	ID=g.align_2127979;Name=m.align_2127979;
JSEJ01000002.1	assembler-claImm	mRNA	845265	847486	0	+	0	ID=m.align_2127979;Parent=g.align_2127979;
JSEJ01000002.1	assembler-claImm	exon	845265	847486	0	+	0	ID=g.align_2127979.exon.1;Parent=m.align_2127979;
JSEJ01000002.1	assembler-claImm	gene	963158	963645	0	+	0	ID=g.align_2128050;Name=m.align_2128050;
JSEJ01000002.1	assembler-claImm	mRNA	963158	963645	0	+	0	ID=m.align_2128050;Parent=g.align_2128050;
JSEJ01000002.1	assembler-claImm	exon	963158	963645	0	+	0	ID=g.align_2128050.exon.1;Parent=m.align_2128050;
JSEJ01000002.1	assembler-claImm	gene	349880	353013	0	+	0	ID=g.align_2127740;Name=m.align_2127740;
JSEJ01000002.1	assembler-claImm	mRNA	349880	353013	0	+	0	ID=m.align_2127740;Parent=g.align_2127740;
JSEJ01000002.1	assembler-claImm	exon	349880	353013	0	+	0	ID=g.align_2127740.exon.1;Parent=m.align_2127740;
JSEJ01000002.1	assembler-claImm	mRNA	349913	353013	0	+	0	ID=m.align_2127741;Parent=g.align_2127740;
JSEJ01000002.1	assembler-claImm	exon	349913	350028	0	+	0	ID=g.align_2127741.exon.1;Parent=m.align_2127741;
JSEJ01000002.1	assembler-claImm	exon	350120	353013	0	+	0	ID=g.align_2127741.exon.2;Parent=m.align_2127741;
JSEJ01000002.1	assembler-claImm	mRNA	353000	353707	0	+	0	ID=m.align_2127742;Parent=g.align_2127740;
JSEJ01000002.1	assembler-claImm	exon	353000	353707	0	+	0	ID=g.align_2127742.exon.1;Parent=m.align_2127742;
JSEJ01000002.1	assembler-claImm	gene	1077628	1078273	0	-	0	ID=g.align_2128786;Name=m.align_2128786;
JSEJ01000002.1	assembler-claImm	mRNA	1077628	1078273	0	-	0	ID=m.align_2128786;Parent=g.align_2128786;
JSEJ01000002.1	assembler-claImm	exon	1077628	1078273	0	-	0	ID=g.align_2128786.exon.1;Parent=m.align_2128786;
JSEJ01000002.1	assembler-claImm	gene	193067	193674	0	+	0	ID=g.align_2127611;Name=m.align_2127611;
JSEJ01000002.1	assembler-claImm	mRNA	193067	193674	0	+	0	ID=m.align_2127611;Parent=g.align_2127611;
JSEJ01000002.1	assembler-claImm	exon	193067	193674	0	+	0	ID=g.align_2127611.exon.1;Parent=m.align_2127611;
JSEJ01000002.1	assembler-claImm	mRNA	193067	193674	0	+	0	ID=m.align_2127612;Parent=g.align_2127611;
JSEJ01000002.1	assembler-claImm	exon	193067	193346	0	+	0	ID=g.align_2127612.exon.1;Parent=m.align_2127612;
JSEJ01000002.1	assembler-claImm	exon	193404	193674	0	+	0	ID=g.align_2127612.exon.2;Parent=m.align_2127612;
JSEJ01000002.1	assembler-claImm	gene	133950	134468	0	-	0	ID=g.align_2128240;Name=m.align_2128240;
JSEJ01000002.1	assembler-claImm	mRNA	133950	134468	0	-	0	ID=m.align_2128240;Parent=g.align_2128240;
JSEJ01000002.1	assembler-claImm	exon	133950	134468	0	-	0	ID=g.align_2128240.exon.1;Parent=m.align_2128240;
JSEJ01000002.1	assembler-claImm	gene	77	3135	0	+	0	ID=g.align_2127478;Name=m.align_2127478;
JSEJ01000002.1	assembler-claImm	mRNA	77	3135	0	+	0	ID=m.align_2127478;Parent=g.align_2127478;
JSEJ01000002.1	assembler-claImm	exon	77	1862	0	+	0	ID=g.align_2127478.exon.1;Parent=m.align_2127478;
JSEJ01000002.1	assembler-claImm	exon	2014	3135	0	+	0	ID=g.align_2127478.exon.2;Parent=m.align_2127478;
JSEJ01000002.1	assembler-claImm	mRNA	3105	3838	0	+	0	ID=m.align_2127479;Parent=g.align_2127478;
JSEJ01000002.1	assembler-claImm	exon	3105	3838	0	+	0	ID=g.align_2127479.exon.1;Parent=m.align_2127479;
JSEJ01000002.1	assembler-claImm	gene	462054	462618	0	+	0	ID=g.align_2128134;Name=m.align_2128134;
JSEJ01000002.1	assembler-claImm	mRNA	462054	462618	0	+	0	ID=m.align_2128134;Parent=g.align_2128134;
JSEJ01000002.1	assembler-claImm	exon	462054	462618	0	+	0	ID=g.align_2128134.exon.1;Parent=m.align_2128134;
JSEJ01000002.1	assembler-claImm	gene	107799	108338	0	+	0	ID=g.align_2127544;Name=m.align_2127544;
JSEJ01000002.1	assembler-claImm	mRNA	107799	108338	0	+	0	ID=m.align_2127544;Parent=g.align_2127544;
JSEJ01000002.1	assembler-claImm	exon	107799	108338	0	+	0	ID=g.align_2127544.exon.1;Parent=m.align_2127544;
JSEJ01000002.1	assembler-claImm	gene	383528	383946	0	-	0	ID=g.align_2128431;Name=m.align_2128431;
JSEJ01000002.1	assembler-claImm	mRNA	383528	383946	0	-	0	ID=m.align_2128431;Parent=g.align_2128431;
JSEJ01000002.1	assembler-claImm	exon	383528	383946	0	-	0	ID=g.align_2128431.exon.1;Parent=m.align_2128431;
JSEJ01000002.1	assembler-claImm	gene	58921	59523	0	-	0	ID=g.align_2128194;Name=m.align_2128194;
JSEJ01000002.1	assembler-claImm	mRNA	58921	59523	0	-	0	ID=m.align_2128194;Parent=g.align_2128194;
JSEJ01000002.1	assembler-claImm	exon	58921	59523	0	-	0	ID=g.align_2128194.exon.1;Parent=m.align_2128194;
JSEJ01000002.1	assembler-claImm	gene	787153	787766	0	-	0	ID=g.align_2128600;Name=m.align_2128600;
JSEJ01000002.1	assembler-claImm	mRNA	787153	787766	0	-	0	ID=m.align_2128600;Parent=g.align_2128600;
JSEJ01000002.1	assembler-claImm	exon	787153	787766	0	-	0	ID=g.align_2128600.exon.1;Parent=m.align_2128600;
JSEJ01000002.1	assembler-claImm	gene	333463	334000	0	-	0	ID=g.align_2128394;Name=m.align_2128394;
JSEJ01000002.1	assembler-claImm	mRNA	333463	334000	0	-	0	ID=m.align_2128394;Parent=g.align_2128394;
JSEJ01000002.1	assembler-claImm	exon	333463	334000	0	-	0	ID=g.align_2128394.exon.1;Parent=m.align_2128394;
JSEJ01000002.1	assembler-claImm	mRNA	333977	334825	0	-	0	ID=m.align_2128395;Parent=g.align_2128394;
JSEJ01000002.1	assembler-claImm	exon	333977	334825	0	-	0	ID=g.align_2128395.exon.1;Parent=m.align_2128395;
JSEJ01000002.1	assembler-claImm	gene	171092	178080	0	-	0	ID=g.align_2128262;Name=m.align_2128262;
JSEJ01000002.1	assembler-claImm	mRNA	171092	178080	0	-	0	ID=m.align_2128262;Parent=g.align_2128262;
JSEJ01000002.1	assembler-claImm	exon	171092	175294	0	-	0	ID=g.align_2128262.exon.1;Parent=m.align_2128262;
JSEJ01000002.1	assembler-claImm	exon	176400	178080	0	-	0	ID=g.align_2128262.exon.2;Parent=m.align_2128262;
JSEJ01000002.1	assembler-claImm	gene	553654	554524	0	+	0	ID=g.align_2128149;Name=m.align_2128149;
JSEJ01000002.1	assembler-claImm	mRNA	553654	554524	0	+	0	ID=m.align_2128149;Parent=g.align_2128149;
JSEJ01000002.1	assembler-claImm	exon	553654	554524	0	+	0	ID=g.align_2128149.exon.1;Parent=m.align_2128149;
JSEJ01000002.1	assembler-claImm	gene	619898	620524	0	-	0	ID=g.align_2128773;Name=m.align_2128773;
JSEJ01000002.1	assembler-claImm	mRNA	619898	620524	0	-	0	ID=m.align_2128773;Parent=g.align_2128773;
JSEJ01000002.1	assembler-claImm	exon	619898	620524	0	-	0	ID=g.align_2128773.exon.1;Parent=m.align_2128773;
JSEJ01000002.1	assembler-claImm	gene	588037	589609	0	+	0	ID=g.align_2128158;Name=m.align_2128158;
JSEJ01000002.1	assembler-claImm	mRNA	588037	589609	0	+	0	ID=m.align_2128158;Parent=g.align_2128158;
JSEJ01000002.1	assembler-claImm	exon	588037	588538	0	+	0	ID=g.align_2128158.exon.1;Parent=m.align_2128158;
JSEJ01000002.1	assembler-claImm	exon	589572	589609	0	+	0	ID=g.align_2128158.exon.2;Parent=m.align_2128158;
JSEJ01000002.1	assembler-claImm	gene	199910	201210	0	+	0	ID=g.align_2127623;Name=m.align_2127623;
JSEJ01000002.1	assembler-claImm	mRNA	199910	201210	0	+	0	ID=m.align_2127623;Parent=g.align_2127623;
JSEJ01000002.1	assembler-claImm	exon	199910	201210	0	+	0	ID=g.align_2127623.exon.1;Parent=m.align_2127623;
JSEJ01000002.1	assembler-claImm	mRNA	199910	201210	0	+	0	ID=m.align_2127622;Parent=g.align_2127623;
JSEJ01000002.1	assembler-claImm	exon	199910	200964	0	+	0	ID=g.align_2127622.exon.1;Parent=m.align_2127622;
JSEJ01000002.1	assembler-claImm	exon	201029	201210	0	+	0	ID=g.align_2127622.exon.2;Parent=m.align_2127622;
JSEJ01000002.1	assembler-claImm	gene	890431	891134	0	-	0	ID=g.align_2128654;Name=m.align_2128654;
JSEJ01000002.1	assembler-claImm	mRNA	890431	891134	0	-	0	ID=m.align_2128654;Parent=g.align_2128654;
JSEJ01000002.1	assembler-claImm	exon	890431	891134	0	-	0	ID=g.align_2128654.exon.1;Parent=m.align_2128654;
JSEJ01000002.1	assembler-claImm	gene	227148	227813	0	-	0	ID=g.align_2128317;Name=m.align_2128317;
JSEJ01000002.1	assembler-claImm	mRNA	227148	227813	0	-	0	ID=m.align_2128317;Parent=g.align_2128317;
JSEJ01000002.1	assembler-claImm	exon	227148	227813	0	-	0	ID=g.align_2128317.exon.1;Parent=m.align_2128317;
JSEJ01000002.1	assembler-claImm	gene	693064	693592	0	-	0	ID=g.align_2128572;Name=m.align_2128572;
JSEJ01000002.1	assembler-claImm	mRNA	693064	693592	0	-	0	ID=m.align_2128572;Parent=g.align_2128572;
JSEJ01000002.1	assembler-claImm	exon	693064	693592	0	-	0	ID=g.align_2128572.exon.1;Parent=m.align_2128572;
JSEJ01000002.1	assembler-claImm	gene	793698	794379	0	+	0	ID=g.align_2127954;Name=m.align_2127954;
JSEJ01000002.1	assembler-claImm	mRNA	793698	794379	0	+	0	ID=m.align_2127954;Parent=g.align_2127954;
JSEJ01000002.1	assembler-claImm	exon	793698	794379	0	+	0	ID=g.align_2127954.exon.1;Parent=m.align_2127954;
JSEJ01000002.1	assembler-claImm	gene	99937	101181	0	+	0	ID=g.align_2127536;Name=m.align_2127536;
JSEJ01000002.1	assembler-claImm	mRNA	99937	101181	0	+	0	ID=m.align_2127536;Parent=g.align_2127536;
JSEJ01000002.1	assembler-claImm	exon	99937	101181	0	+	0	ID=g.align_2127536.exon.1;Parent=m.align_2127536;
JSEJ01000002.1	assembler-claImm	gene	325481	326516	0	+	0	ID=g.align_2127723;Name=m.align_2127723;
JSEJ01000002.1	assembler-claImm	mRNA	325481	326516	0	+	0	ID=m.align_2127723;Parent=g.align_2127723;
JSEJ01000002.1	assembler-claImm	exon	325481	326516	0	+	0	ID=g.align_2127723.exon.1;Parent=m.align_2127723;
JSEJ01000002.1	assembler-claImm	gene	604708	607146	0	+	0	ID=g.align_2127859;Name=m.align_2127859;
JSEJ01000002.1	assembler-claImm	mRNA	604708	607146	0	+	0	ID=m.align_2127859;Parent=g.align_2127859;
JSEJ01000002.1	assembler-claImm	exon	604708	607146	0	+	0	ID=g.align_2127859.exon.1;Parent=m.align_2127859;
JSEJ01000002.1	assembler-claImm	mRNA	604708	607146	0	+	0	ID=m.align_2127860;Parent=g.align_2127859;
JSEJ01000002.1	assembler-claImm	exon	604708	604929	0	+	0	ID=g.align_2127860.exon.1;Parent=m.align_2127860;
JSEJ01000002.1	assembler-claImm	exon	605662	607146	0	+	0	ID=g.align_2127860.exon.2;Parent=m.align_2127860;
JSEJ01000002.1	assembler-claImm	gene	811708	812031	0	-	0	ID=g.align_2128612;Name=m.align_2128612;
JSEJ01000002.1	assembler-claImm	mRNA	811708	812031	0	-	0	ID=m.align_2128612;Parent=g.align_2128612;
JSEJ01000002.1	assembler-claImm	exon	811708	812031	0	-	0	ID=g.align_2128612.exon.1;Parent=m.align_2128612;
JSEJ01000002.1	assembler-claImm	gene	1002033	1002525	0	+	0	ID=g.align_2128079;Name=m.align_2128079;
JSEJ01000002.1	assembler-claImm	mRNA	1002033	1002525	0	+	0	ID=m.align_2128079;Parent=g.align_2128079;
JSEJ01000002.1	assembler-claImm	exon	1002033	1002525	0	+	0	ID=g.align_2128079.exon.1;Parent=m.align_2128079;
JSEJ01000002.1	assembler-claImm	gene	359690	360314	0	-	0	ID=g.align_2128417;Name=m.align_2128417;
JSEJ01000002.1	assembler-claImm	mRNA	359690	360314	0	-	0	ID=m.align_2128417;Parent=g.align_2128417;
JSEJ01000002.1	assembler-claImm	exon	359690	360314	0	-	0	ID=g.align_2128417.exon.1;Parent=m.align_2128417;
JSEJ01000002.1	assembler-claImm	gene	916079	916827	0	+	0	ID=g.align_2128023;Name=m.align_2128023;
JSEJ01000002.1	assembler-claImm	mRNA	916079	916827	0	+	0	ID=m.align_2128023;Parent=g.align_2128023;
JSEJ01000002.1	assembler-claImm	exon	916079	916827	0	+	0	ID=g.align_2128023.exon.1;Parent=m.align_2128023;
JSEJ01000002.1	assembler-claImm	gene	121075	124902	0	-	0	ID=g.align_2128235;Name=m.align_2128235;
JSEJ01000002.1	assembler-claImm	mRNA	121075	124902	0	-	0	ID=m.align_2128235;Parent=g.align_2128235;
JSEJ01000002.1	assembler-claImm	exon	121075	124902	0	-	0	ID=g.align_2128235.exon.1;Parent=m.align_2128235;
JSEJ01000002.1	assembler-claImm	gene	931690	933358	0	+	0	ID=g.align_2128032;Name=m.align_2128032;
JSEJ01000002.1	assembler-claImm	mRNA	931690	933358	0	+	0	ID=m.align_2128032;Parent=g.align_2128032;
JSEJ01000002.1	assembler-claImm	exon	931690	932418	0	+	0	ID=g.align_2128032.exon.1;Parent=m.align_2128032;
JSEJ01000002.1	assembler-claImm	exon	932489	933358	0	+	0	ID=g.align_2128032.exon.2;Parent=m.align_2128032;
JSEJ01000002.1	assembler-claImm	gene	543201	543775	0	-	0	ID=g.align_2128507;Name=m.align_2128507;
JSEJ01000002.1	assembler-claImm	mRNA	543201	543775	0	-	0	ID=m.align_2128507;Parent=g.align_2128507;
JSEJ01000002.1	assembler-claImm	exon	543201	543775	0	-	0	ID=g.align_2128507.exon.1;Parent=m.align_2128507;
JSEJ01000002.1	assembler-claImm	gene	189306	189890	0	+	0	ID=g.align_2127606;Name=m.align_2127606;
JSEJ01000002.1	assembler-claImm	mRNA	189306	189890	0	+	0	ID=m.align_2127606;Parent=g.align_2127606;
JSEJ01000002.1	assembler-claImm	exon	189306	189344	0	+	0	ID=g.align_2127606.exon.1;Parent=m.align_2127606;
JSEJ01000002.1	assembler-claImm	exon	189534	189890	0	+	0	ID=g.align_2127606.exon.2;Parent=m.align_2127606;
JSEJ01000002.1	assembler-claImm	gene	240793	241538	0	-	0	ID=g.align_2128776;Name=m.align_2128776;
JSEJ01000002.1	assembler-claImm	mRNA	240793	241538	0	-	0	ID=m.align_2128776;Parent=g.align_2128776;
JSEJ01000002.1	assembler-claImm	exon	240793	241538	0	-	0	ID=g.align_2128776.exon.1;Parent=m.align_2128776;
JSEJ01000002.1	assembler-claImm	gene	323685	324256	0	+	0	ID=g.align_2128131;Name=m.align_2128131;
JSEJ01000002.1	assembler-claImm	mRNA	323685	324256	0	+	0	ID=m.align_2128131;Parent=g.align_2128131;
JSEJ01000002.1	assembler-claImm	exon	323685	324256	0	+	0	ID=g.align_2128131.exon.1;Parent=m.align_2128131;
JSEJ01000002.1	assembler-claImm	gene	326585	330836	0	-	0	ID=g.align_2128389;Name=m.align_2128389;
JSEJ01000002.1	assembler-claImm	mRNA	326585	330836	0	-	0	ID=m.align_2128389;Parent=g.align_2128389;
JSEJ01000002.1	assembler-claImm	exon	326585	327327	0	-	0	ID=g.align_2128389.exon.1;Parent=m.align_2128389;
JSEJ01000002.1	assembler-claImm	exon	327349	330836	0	-	0	ID=g.align_2128389.exon.2;Parent=m.align_2128389;
JSEJ01000002.1	assembler-claImm	gene	1031953	1032626	0	+	0	ID=g.align_2128100;Name=m.align_2128100;
JSEJ01000002.1	assembler-claImm	mRNA	1031953	1032626	0	+	0	ID=m.align_2128100;Parent=g.align_2128100;
JSEJ01000002.1	assembler-claImm	exon	1031953	1032324	0	+	0	ID=g.align_2128100.exon.1;Parent=m.align_2128100;
JSEJ01000002.1	assembler-claImm	exon	1032393	1032626	0	+	0	ID=g.align_2128100.exon.2;Parent=m.align_2128100;
JSEJ01000002.1	assembler-claImm	mRNA	1032621	1033238	0	+	0	ID=m.align_2128101;Parent=g.align_2128100;
JSEJ01000002.1	assembler-claImm	exon	1032621	1033238	0	+	0	ID=g.align_2128101.exon.1;Parent=m.align_2128101;
JSEJ01000002.1	assembler-claImm	gene	460315	462025	0	+	0	ID=g.align_2127809;Name=m.align_2127809;
JSEJ01000002.1	assembler-claImm	mRNA	460315	462025	0	+	0	ID=m.align_2127809;Parent=g.align_2127809;
JSEJ01000002.1	assembler-claImm	exon	460315	462025	0	+	0	ID=g.align_2127809.exon.1;Parent=m.align_2127809;
JSEJ01000002.1	assembler-claImm	mRNA	460484	461977	0	+	0	ID=m.align_2127810;Parent=g.align_2127809;
JSEJ01000002.1	assembler-claImm	exon	460484	461367	0	+	0	ID=g.align_2127810.exon.1;Parent=m.align_2127810;
JSEJ01000002.1	assembler-claImm	exon	461894	461977	0	+	0	ID=g.align_2127810.exon.2;Parent=m.align_2127810;
JSEJ01000002.1	assembler-claImm	gene	623666	624196	0	-	0	ID=g.align_2128541;Name=m.align_2128541;
JSEJ01000002.1	assembler-claImm	mRNA	623666	624196	0	-	0	ID=m.align_2128541;Parent=g.align_2128541;
JSEJ01000002.1	assembler-claImm	exon	623666	623944	0	-	0	ID=g.align_2128541.exon.1;Parent=m.align_2128541;
JSEJ01000002.1	assembler-claImm	exon	624004	624196	0	-	0	ID=g.align_2128541.exon.2;Parent=m.align_2128541;
JSEJ01000002.1	assembler-claImm	gene	320842	321643	0	-	0	ID=g.align_2128381;Name=m.align_2128381;
JSEJ01000002.1	assembler-claImm	mRNA	320842	321643	0	-	0	ID=m.align_2128381;Parent=g.align_2128381;
JSEJ01000002.1	assembler-claImm	exon	320842	321643	0	-	0	ID=g.align_2128381.exon.1;Parent=m.align_2128381;
JSEJ01000002.1	assembler-claImm	gene	131345	133202	0	+	0	ID=g.align_2127556;Name=m.align_2127556;
JSEJ01000002.1	assembler-claImm	mRNA	131345	133202	0	+	0	ID=m.align_2127556;Parent=g.align_2127556;
JSEJ01000002.1	assembler-claImm	exon	131345	132279	0	+	0	ID=g.align_2127556.exon.1;Parent=m.align_2127556;
JSEJ01000002.1	assembler-claImm	exon	133144	133202	0	+	0	ID=g.align_2127556.exon.2;Parent=m.align_2127556;
JSEJ01000002.1	assembler-claImm	gene	816121	817925	0	+	0	ID=g.align_2127960;Name=m.align_2127960;
JSEJ01000002.1	assembler-claImm	mRNA	816121	817925	0	+	0	ID=m.align_2127960;Parent=g.align_2127960;
JSEJ01000002.1	assembler-claImm	exon	816121	817925	0	+	0	ID=g.align_2127960.exon.1;Parent=m.align_2127960;
JSEJ01000002.1	assembler-claImm	gene	271013	271798	0	+	0	ID=g.align_2127687;Name=m.align_2127687;
JSEJ01000002.1	assembler-claImm	mRNA	271013	271798	0	+	0	ID=m.align_2127687;Parent=g.align_2127687;
JSEJ01000002.1	assembler-claImm	exon	271013	271798	0	+	0	ID=g.align_2127687.exon.1;Parent=m.align_2127687;
JSEJ01000002.1	assembler-claImm	gene	247495	248134	0	-	0	ID=g.align_2128333;Name=m.align_2128333;
JSEJ01000002.1	assembler-claImm	mRNA	247495	248134	0	-	0	ID=m.align_2128333;Parent=g.align_2128333;
JSEJ01000002.1	assembler-claImm	exon	247495	248134	0	-	0	ID=g.align_2128333.exon.1;Parent=m.align_2128333;
JSEJ01000002.1	assembler-claImm	gene	213952	214488	0	+	0	ID=g.align_2127635;Name=m.align_2127635;
JSEJ01000002.1	assembler-claImm	mRNA	213952	214488	0	+	0	ID=m.align_2127635;Parent=g.align_2127635;
JSEJ01000002.1	assembler-claImm	exon	213952	214488	0	+	0	ID=g.align_2127635.exon.1;Parent=m.align_2127635;
JSEJ01000002.1	assembler-claImm	gene	1019345	1019810	0	-	0	ID=g.align_2128731;Name=m.align_2128731;
JSEJ01000002.1	assembler-claImm	mRNA	1019345	1019810	0	-	0	ID=m.align_2128731;Parent=g.align_2128731;
JSEJ01000002.1	assembler-claImm	exon	1019345	1019810	0	-	0	ID=g.align_2128731.exon.1;Parent=m.align_2128731;
JSEJ01000002.1	assembler-claImm	gene	201827	202857	0	+	0	ID=g.align_2127625;Name=m.align_2127625;
JSEJ01000002.1	assembler-claImm	mRNA	201827	202857	0	+	0	ID=m.align_2127625;Parent=g.align_2127625;
JSEJ01000002.1	assembler-claImm	exon	201827	202857	0	+	0	ID=g.align_2127625.exon.1;Parent=m.align_2127625;
JSEJ01000002.1	assembler-claImm	mRNA	201841	202857	0	+	0	ID=m.align_2127626;Parent=g.align_2127625;
JSEJ01000002.1	assembler-claImm	exon	201841	201954	0	+	0	ID=g.align_2127626.exon.1;Parent=m.align_2127626;
JSEJ01000002.1	assembler-claImm	exon	201982	202857	0	+	0	ID=g.align_2127626.exon.2;Parent=m.align_2127626;
JSEJ01000002.1	assembler-claImm	gene	207850	208560	0	-	0	ID=g.align_2128290;Name=m.align_2128290;
JSEJ01000002.1	assembler-claImm	mRNA	207850	208560	0	-	0	ID=m.align_2128290;Parent=g.align_2128290;
JSEJ01000002.1	assembler-claImm	exon	207850	208560	0	-	0	ID=g.align_2128290.exon.1;Parent=m.align_2128290;
JSEJ01000002.1	assembler-claImm	gene	298700	299916	0	+	0	ID=g.align_2127704;Name=m.align_2127704;
JSEJ01000002.1	assembler-claImm	mRNA	298700	299916	0	+	0	ID=m.align_2127704;Parent=g.align_2127704;
JSEJ01000002.1	assembler-claImm	exon	298700	299916	0	+	0	ID=g.align_2127704.exon.1;Parent=m.align_2127704;
JSEJ01000087.1	assembler-claImm	gene	94026	94933	0	+	0	ID=g.align_2160337;Name=m.align_2160337;
JSEJ01000087.1	assembler-claImm	mRNA	94026	94933	0	+	0	ID=m.align_2160337;Parent=g.align_2160337;
JSEJ01000087.1	assembler-claImm	exon	94026	94933	0	+	0	ID=g.align_2160337.exon.1;Parent=m.align_2160337;
JSEJ01000087.1	assembler-claImm	gene	40448	41544	0	-	0	ID=g.align_2160202;Name=m.align_2160202;
JSEJ01000087.1	assembler-claImm	mRNA	40448	41544	0	-	0	ID=m.align_2160202;Parent=g.align_2160202;
JSEJ01000087.1	assembler-claImm	exon	40448	41544	0	-	0	ID=g.align_2160202.exon.1;Parent=m.align_2160202;
JSEJ01000087.1	assembler-claImm	gene	174629	175056	0	+	0	ID=g.align_2160400;Name=m.align_2160400;
JSEJ01000087.1	assembler-claImm	mRNA	174629	175056	0	+	0	ID=m.align_2160400;Parent=g.align_2160400;
JSEJ01000087.1	assembler-claImm	exon	174629	175056	0	+	0	ID=g.align_2160400.exon.1;Parent=m.align_2160400;
JSEJ01000087.1	assembler-claImm	gene	41659	42169	0	-	0	ID=g.align_2160203;Name=m.align_2160203;
JSEJ01000087.1	assembler-claImm	mRNA	41659	42169	0	-	0	ID=m.align_2160203;Parent=g.align_2160203;
JSEJ01000087.1	assembler-claImm	exon	41659	42169	0	-	0	ID=g.align_2160203.exon.1;Parent=m.align_2160203;
JSEJ01000087.1	assembler-claImm	gene	142858	146003	0	+	0	ID=g.align_2160387;Name=m.align_2160387;
JSEJ01000087.1	assembler-claImm	mRNA	142858	146003	0	+	0	ID=m.align_2160387;Parent=g.align_2160387;
JSEJ01000087.1	assembler-claImm	exon	142858	146003	0	+	0	ID=g.align_2160387.exon.1;Parent=m.align_2160387;
JSEJ01000087.1	assembler-claImm	gene	46036	49376	0	-	0	ID=g.align_2160205;Name=m.align_2160205;
JSEJ01000087.1	assembler-claImm	mRNA	46036	49376	0	-	0	ID=m.align_2160205;Parent=g.align_2160205;
JSEJ01000087.1	assembler-claImm	exon	46036	49376	0	-	0	ID=g.align_2160205.exon.1;Parent=m.align_2160205;
JSEJ01000087.1	assembler-claImm	gene	1428	1970	0	+	0	ID=g.align_2160284;Name=m.align_2160284;
JSEJ01000087.1	assembler-claImm	mRNA	1428	1970	0	+	0	ID=m.align_2160284;Parent=g.align_2160284;
JSEJ01000087.1	assembler-claImm	exon	1428	1970	0	+	0	ID=g.align_2160284.exon.1;Parent=m.align_2160284;
JSEJ01000087.1	assembler-claImm	gene	151812	152393	0	-	0	ID=g.align_2160263;Name=m.align_2160263;
JSEJ01000087.1	assembler-claImm	mRNA	151812	152393	0	-	0	ID=m.align_2160263;Parent=g.align_2160263;
JSEJ01000087.1	assembler-claImm	exon	151812	152393	0	-	0	ID=g.align_2160263.exon.1;Parent=m.align_2160263;
JSEJ01000087.1	assembler-claImm	gene	173825	174505	0	+	0	ID=g.align_2160399;Name=m.align_2160399;
JSEJ01000087.1	assembler-claImm	mRNA	173825	174505	0	+	0	ID=m.align_2160399;Parent=g.align_2160399;
JSEJ01000087.1	assembler-claImm	exon	173825	174044	0	+	0	ID=g.align_2160399.exon.1;Parent=m.align_2160399;
JSEJ01000087.1	assembler-claImm	exon	174108	174505	0	+	0	ID=g.align_2160399.exon.2;Parent=m.align_2160399;
JSEJ01000087.1	assembler-claImm	mRNA	173825	174505	0	+	0	ID=m.align_2160398;Parent=g.align_2160399;
JSEJ01000087.1	assembler-claImm	exon	173825	174505	0	+	0	ID=g.align_2160398.exon.1;Parent=m.align_2160398;
JSEJ01000087.1	assembler-claImm	gene	165996	166437	0	+	0	ID=g.align_2160393;Name=m.align_2160393;
JSEJ01000087.1	assembler-claImm	mRNA	165996	166437	0	+	0	ID=m.align_2160393;Parent=g.align_2160393;
JSEJ01000087.1	assembler-claImm	exon	165996	166437	0	+	0	ID=g.align_2160393.exon.1;Parent=m.align_2160393;
JSEJ01000087.1	assembler-claImm	gene	33107	34221	0	+	0	ID=g.align_2160302;Name=m.align_2160302;
JSEJ01000087.1	assembler-claImm	mRNA	33107	34221	0	+	0	ID=m.align_2160302;Parent=g.align_2160302;
JSEJ01000087.1	assembler-claImm	exon	33107	34221	0	+	0	ID=g.align_2160302.exon.1;Parent=m.align_2160302;
JSEJ01000087.1	assembler-claImm	mRNA	33174	33714	0	+	0	ID=m.align_2160303;Parent=g.align_2160302;
JSEJ01000087.1	assembler-claImm	exon	33174	33527	0	+	0	ID=g.align_2160303.exon.1;Parent=m.align_2160303;
JSEJ01000087.1	assembler-claImm	exon	33590	33714	0	+	0	ID=g.align_2160303.exon.2;Parent=m.align_2160303;
JSEJ01000087.1	assembler-claImm	gene	45229	45878	0	-	0	ID=g.align_2160204;Name=m.align_2160204;
JSEJ01000087.1	assembler-claImm	mRNA	45229	45878	0	-	0	ID=m.align_2160204;Parent=g.align_2160204;
JSEJ01000087.1	assembler-claImm	exon	45229	45878	0	-	0	ID=g.align_2160204.exon.1;Parent=m.align_2160204;
JSEJ01000087.1	assembler-claImm	gene	50103	51824	0	-	0	ID=g.align_2160206;Name=m.align_2160206;
JSEJ01000087.1	assembler-claImm	mRNA	50103	51824	0	-	0	ID=m.align_2160206;Parent=g.align_2160206;
JSEJ01000087.1	assembler-claImm	exon	50103	51824	0	-	0	ID=g.align_2160206.exon.1;Parent=m.align_2160206;
JSEJ01000087.1	assembler-claImm	gene	99759	100179	0	-	0	ID=g.align_2160281;Name=m.align_2160281;
JSEJ01000087.1	assembler-claImm	mRNA	99759	100179	0	-	0	ID=m.align_2160281;Parent=g.align_2160281;
JSEJ01000087.1	assembler-claImm	exon	99759	100179	0	-	0	ID=g.align_2160281.exon.1;Parent=m.align_2160281;
JSEJ01000087.1	assembler-claImm	gene	161015	161484	0	+	0	ID=g.align_2160391;Name=m.align_2160391;
JSEJ01000087.1	assembler-claImm	mRNA	161015	161484	0	+	0	ID=m.align_2160391;Parent=g.align_2160391;
JSEJ01000087.1	assembler-claImm	exon	161015	161484	0	+	0	ID=g.align_2160391.exon.1;Parent=m.align_2160391;
JSEJ01000087.1	assembler-claImm	gene	13235	16541	0	-	0	ID=g.align_2160186;Name=m.align_2160186;
JSEJ01000087.1	assembler-claImm	mRNA	13235	16541	0	-	0	ID=m.align_2160186;Parent=g.align_2160186;
JSEJ01000087.1	assembler-claImm	exon	13235	15087	0	-	0	ID=g.align_2160186.exon.1;Parent=m.align_2160186;
JSEJ01000087.1	assembler-claImm	exon	15140	16541	0	-	0	ID=g.align_2160186.exon.2;Parent=m.align_2160186;
JSEJ01000087.1	assembler-claImm	mRNA	13235	16541	0	-	0	ID=m.align_2160187;Parent=g.align_2160186;
JSEJ01000087.1	assembler-claImm	exon	13235	13283	0	-	0	ID=g.align_2160187.exon.1;Parent=m.align_2160187;
JSEJ01000087.1	assembler-claImm	exon	14681	15087	0	-	0	ID=g.align_2160187.exon.2;Parent=m.align_2160187;
JSEJ01000087.1	assembler-claImm	exon	15140	16541	0	-	0	ID=g.align_2160187.exon.3;Parent=m.align_2160187;
JSEJ01000087.1	assembler-claImm	gene	90020	91468	0	+	0	ID=g.align_2160406;Name=m.align_2160406;
JSEJ01000087.1	assembler-claImm	mRNA	90020	91468	0	+	0	ID=m.align_2160406;Parent=g.align_2160406;
JSEJ01000087.1	assembler-claImm	exon	90020	91468	0	+	0	ID=g.align_2160406.exon.1;Parent=m.align_2160406;
JSEJ01000087.1	assembler-claImm	gene	20861	21417	0	-	0	ID=g.align_2160190;Name=m.align_2160190;
JSEJ01000087.1	assembler-claImm	mRNA	20861	21417	0	-	0	ID=m.align_2160190;Parent=g.align_2160190;
JSEJ01000087.1	assembler-claImm	exon	20861	21417	0	-	0	ID=g.align_2160190.exon.1;Parent=m.align_2160190;
JSEJ01000087.1	assembler-claImm	gene	102016	102711	0	+	0	ID=g.align_2160407;Name=m.align_2160407;
JSEJ01000087.1	assembler-claImm	mRNA	102016	102711	0	+	0	ID=m.align_2160407;Parent=g.align_2160407;
JSEJ01000087.1	assembler-claImm	exon	102016	102711	0	+	0	ID=g.align_2160407.exon.1;Parent=m.align_2160407;
JSEJ01000087.1	assembler-claImm	gene	8967	10014	0	-	0	ID=g.align_2160183;Name=m.align_2160183;
JSEJ01000087.1	assembler-claImm	mRNA	8967	10014	0	-	0	ID=m.align_2160183;Parent=g.align_2160183;
JSEJ01000087.1	assembler-claImm	exon	8967	9740	0	-	0	ID=g.align_2160183.exon.1;Parent=m.align_2160183;
JSEJ01000087.1	assembler-claImm	exon	9797	10014	0	-	0	ID=g.align_2160183.exon.2;Parent=m.align_2160183;
JSEJ01000087.1	assembler-claImm	gene	77983	78565	0	-	0	ID=g.align_2160218;Name=m.align_2160218;
JSEJ01000087.1	assembler-claImm	mRNA	77983	78565	0	-	0	ID=m.align_2160218;Parent=g.align_2160218;
JSEJ01000087.1	assembler-claImm	exon	77983	78565	0	-	0	ID=g.align_2160218.exon.1;Parent=m.align_2160218;
JSEJ01000087.1	assembler-claImm	gene	118624	120053	0	+	0	ID=g.align_2160359;Name=m.align_2160359;
JSEJ01000087.1	assembler-claImm	mRNA	118624	120053	0	+	0	ID=m.align_2160359;Parent=g.align_2160359;
JSEJ01000087.1	assembler-claImm	exon	118624	120053	0	+	0	ID=g.align_2160359.exon.1;Parent=m.align_2160359;
JSEJ01000100.1	assembler-claImm	gene	95812	96508	0	-	0	ID=g.align_2162900;Name=m.align_2162900;
JSEJ01000100.1	assembler-claImm	mRNA	95812	96508	0	-	0	ID=m.align_2162900;Parent=g.align_2162900;
JSEJ01000100.1	assembler-claImm	exon	95812	96508	0	-	0	ID=g.align_2162900.exon.1;Parent=m.align_2162900;
JSEJ01000100.1	assembler-claImm	gene	57127	61144	0	-	0	ID=g.align_2162878;Name=m.align_2162878;
JSEJ01000100.1	assembler-claImm	mRNA	57127	61144	0	-	0	ID=m.align_2162878;Parent=g.align_2162878;
JSEJ01000100.1	assembler-claImm	exon	57127	57620	0	-	0	ID=g.align_2162878.exon.1;Parent=m.align_2162878;
JSEJ01000100.1	assembler-claImm	exon	58362	61144	0	-	0	ID=g.align_2162878.exon.2;Parent=m.align_2162878;
JSEJ01000100.1	assembler-claImm	mRNA	61110	63044	0	-	0	ID=m.align_2162923;Parent=g.align_2162878;
JSEJ01000100.1	assembler-claImm	exon	61110	62125	0	-	0	ID=g.align_2162923.exon.1;Parent=m.align_2162923;
JSEJ01000100.1	assembler-claImm	exon	62965	63044	0	-	0	ID=g.align_2162923.exon.2;Parent=m.align_2162923;
JSEJ01000100.1	assembler-claImm	gene	69456	74088	0	+	0	ID=g.align_2162961;Name=m.align_2162961;
JSEJ01000100.1	assembler-claImm	mRNA	69456	74088	0	+	0	ID=m.align_2162961;Parent=g.align_2162961;
JSEJ01000100.1	assembler-claImm	exon	69456	74088	0	+	0	ID=g.align_2162961.exon.1;Parent=m.align_2162961;
JSEJ01000100.1	assembler-claImm	mRNA	73428	74088	0	+	0	ID=m.align_2162962;Parent=g.align_2162961;
JSEJ01000100.1	assembler-claImm	exon	73428	73601	0	+	0	ID=g.align_2162962.exon.1;Parent=m.align_2162962;
JSEJ01000100.1	assembler-claImm	exon	73659	74088	0	+	0	ID=g.align_2162962.exon.2;Parent=m.align_2162962;
JSEJ01000100.1	assembler-claImm	mRNA	73428	74088	0	+	0	ID=m.align_2162964;Parent=g.align_2162961;
JSEJ01000100.1	assembler-claImm	exon	73428	73601	0	+	0	ID=g.align_2162964.exon.1;Parent=m.align_2162964;
JSEJ01000100.1	assembler-claImm	exon	73659	73762	0	+	0	ID=g.align_2162964.exon.2;Parent=m.align_2162964;
JSEJ01000100.1	assembler-claImm	exon	73829	74088	0	+	0	ID=g.align_2162964.exon.3;Parent=m.align_2162964;
JSEJ01000100.1	assembler-claImm	gene	108515	109043	0	-	0	ID=g.align_2162922;Name=m.align_2162922;
JSEJ01000100.1	assembler-claImm	mRNA	108515	109043	0	-	0	ID=m.align_2162922;Parent=g.align_2162922;
JSEJ01000100.1	assembler-claImm	exon	108515	109043	0	-	0	ID=g.align_2162922.exon.1;Parent=m.align_2162922;
JSEJ01000100.1	assembler-claImm	gene	23619	24259	0	-	0	ID=g.align_2162863;Name=m.align_2162863;
JSEJ01000100.1	assembler-claImm	mRNA	23619	24259	0	-	0	ID=m.align_2162863;Parent=g.align_2162863;
JSEJ01000100.1	assembler-claImm	exon	23619	24259	0	-	0	ID=g.align_2162863.exon.1;Parent=m.align_2162863;
JSEJ01000100.1	assembler-claImm	gene	37210	37959	0	+	0	ID=g.align_2162946;Name=m.align_2162946;
JSEJ01000100.1	assembler-claImm	mRNA	37210	37959	0	+	0	ID=m.align_2162946;Parent=g.align_2162946;
JSEJ01000100.1	assembler-claImm	exon	37210	37959	0	+	0	ID=g.align_2162946.exon.1;Parent=m.align_2162946;
JSEJ01000100.1	assembler-claImm	gene	28332	28920	0	-	0	ID=g.align_2162866;Name=m.align_2162866;
JSEJ01000100.1	assembler-claImm	mRNA	28332	28920	0	-	0	ID=m.align_2162866;Parent=g.align_2162866;
JSEJ01000100.1	assembler-claImm	exon	28332	28920	0	-	0	ID=g.align_2162866.exon.1;Parent=m.align_2162866;
JSEJ01000100.1	assembler-claImm	gene	44943	48196	0	-	0	ID=g.align_2162877;Name=m.align_2162877;
JSEJ01000100.1	assembler-claImm	mRNA	44943	48196	0	-	0	ID=m.align_2162877;Parent=g.align_2162877;
JSEJ01000100.1	assembler-claImm	exon	44943	48196	0	-	0	ID=g.align_2162877.exon.1;Parent=m.align_2162877;
JSEJ01000100.1	assembler-claImm	gene	149688	152897	0	-	0	ID=g.align_2162921;Name=m.align_2162921;
JSEJ01000100.1	assembler-claImm	mRNA	149688	152897	0	-	0	ID=m.align_2162921;Parent=g.align_2162921;
JSEJ01000100.1	assembler-claImm	exon	149688	151416	0	-	0	ID=g.align_2162921.exon.1;Parent=m.align_2162921;
JSEJ01000100.1	assembler-claImm	exon	151472	152897	0	-	0	ID=g.align_2162921.exon.2;Parent=m.align_2162921;
JSEJ01000169.1	assembler-claImm	gene	13117	13710	0	-	0	ID=g.align_2171734;Name=m.align_2171734;
JSEJ01000169.1	assembler-claImm	mRNA	13117	13710	0	-	0	ID=m.align_2171734;Parent=g.align_2171734;
JSEJ01000169.1	assembler-claImm	exon	13117	13710	0	-	0	ID=g.align_2171734.exon.1;Parent=m.align_2171734;
JSEJ01000169.1	assembler-claImm	gene	6173	10970	0	-	0	ID=g.align_2171732;Name=m.align_2171732;
JSEJ01000169.1	assembler-claImm	mRNA	6173	10970	0	-	0	ID=m.align_2171732;Parent=g.align_2171732;
JSEJ01000169.1	assembler-claImm	exon	6173	10970	0	-	0	ID=g.align_2171732.exon.1;Parent=m.align_2171732;
JSEJ01000169.1	assembler-claImm	gene	16811	17868	0	+	0	ID=g.align_2171778;Name=m.align_2171778;
JSEJ01000169.1	assembler-claImm	mRNA	16811	17868	0	+	0	ID=m.align_2171778;Parent=g.align_2171778;
JSEJ01000169.1	assembler-claImm	exon	16811	17868	0	+	0	ID=g.align_2171778.exon.1;Parent=m.align_2171778;
JSEJ01000169.1	assembler-claImm	gene	15738	16345	0	-	0	ID=g.align_2171736;Name=m.align_2171736;
JSEJ01000169.1	assembler-claImm	mRNA	15738	16345	0	-	0	ID=m.align_2171736;Parent=g.align_2171736;
JSEJ01000169.1	assembler-claImm	exon	15738	16345	0	-	0	ID=g.align_2171736.exon.1;Parent=m.align_2171736;
JSEJ01000169.1	assembler-claImm	gene	13719	14982	0	-	0	ID=g.align_2171735;Name=m.align_2171735;
JSEJ01000169.1	assembler-claImm	mRNA	13719	14982	0	-	0	ID=m.align_2171735;Parent=g.align_2171735;
JSEJ01000169.1	assembler-claImm	exon	13719	14806	0	-	0	ID=g.align_2171735.exon.1;Parent=m.align_2171735;
JSEJ01000169.1	assembler-claImm	exon	14895	14982	0	-	0	ID=g.align_2171735.exon.2;Parent=m.align_2171735;
JSEJ01000165.1	assembler-claImm	gene	1781	2738	0	+	0	ID=g.align_2171465;Name=m.align_2171465;
JSEJ01000165.1	assembler-claImm	mRNA	1781	2738	0	+	0	ID=m.align_2171465;Parent=g.align_2171465;
JSEJ01000165.1	assembler-claImm	exon	1781	2738	0	+	0	ID=g.align_2171465.exon.1;Parent=m.align_2171465;
JSEJ01000165.1	assembler-claImm	gene	5404	6502	0	-	0	ID=g.align_2171463;Name=m.align_2171463;
JSEJ01000165.1	assembler-claImm	mRNA	5404	6502	0	-	0	ID=m.align_2171463;Parent=g.align_2171463;
JSEJ01000165.1	assembler-claImm	exon	5404	5633	0	-	0	ID=g.align_2171463.exon.1;Parent=m.align_2171463;
JSEJ01000165.1	assembler-claImm	exon	6218	6502	0	-	0	ID=g.align_2171463.exon.2;Parent=m.align_2171463;
JSEJ01000165.1	assembler-claImm	gene	61689	64200	0	-	0	ID=g.align_2171460;Name=m.align_2171460;
JSEJ01000165.1	assembler-claImm	mRNA	61689	64200	0	-	0	ID=m.align_2171460;Parent=g.align_2171460;
JSEJ01000165.1	assembler-claImm	exon	61689	63481	0	-	0	ID=g.align_2171460.exon.1;Parent=m.align_2171460;
JSEJ01000165.1	assembler-claImm	exon	63531	64200	0	-	0	ID=g.align_2171460.exon.2;Parent=m.align_2171460;
JSEJ01000165.1	assembler-claImm	mRNA	62174	63548	0	-	0	ID=m.align_2171461;Parent=g.align_2171460;
JSEJ01000165.1	assembler-claImm	exon	62174	63548	0	-	0	ID=g.align_2171461.exon.1;Parent=m.align_2171461;
JSEJ01000222.1	assembler-claImm	gene	6	2315	0	+	0	ID=g.align_2174275;Name=m.align_2174275;
JSEJ01000222.1	assembler-claImm	mRNA	6	2315	0	+	0	ID=m.align_2174275;Parent=g.align_2174275;
JSEJ01000222.1	assembler-claImm	exon	6	758	0	+	0	ID=g.align_2174275.exon.1;Parent=m.align_2174275;
JSEJ01000222.1	assembler-claImm	exon	2257	2315	0	+	0	ID=g.align_2174275.exon.2;Parent=m.align_2174275;
JSEJ01000222.1	assembler-claImm	mRNA	18	858	0	+	0	ID=m.align_2174274;Parent=g.align_2174275;
JSEJ01000222.1	assembler-claImm	exon	18	858	0	+	0	ID=g.align_2174274.exon.1;Parent=m.align_2174274;
JSEJ01000163.1	assembler-claImm	gene	17469	18491	0	-	0	ID=g.align_2171289;Name=m.align_2171289;
JSEJ01000163.1	assembler-claImm	mRNA	17469	18491	0	-	0	ID=m.align_2171289;Parent=g.align_2171289;
JSEJ01000163.1	assembler-claImm	exon	17469	18491	0	-	0	ID=g.align_2171289.exon.1;Parent=m.align_2171289;
JSEJ01000163.1	assembler-claImm	gene	12132	12667	0	-	0	ID=g.align_2171285;Name=m.align_2171285;
JSEJ01000163.1	assembler-claImm	mRNA	12132	12667	0	-	0	ID=m.align_2171285;Parent=g.align_2171285;
JSEJ01000163.1	assembler-claImm	exon	12132	12667	0	-	0	ID=g.align_2171285.exon.1;Parent=m.align_2171285;
JSEJ01000163.1	assembler-claImm	gene	38513	42736	0	+	0	ID=g.align_2171261;Name=m.align_2171261;
JSEJ01000163.1	assembler-claImm	mRNA	38513	42736	0	+	0	ID=m.align_2171261;Parent=g.align_2171261;
JSEJ01000163.1	assembler-claImm	exon	38513	41544	0	+	0	ID=g.align_2171261.exon.1;Parent=m.align_2171261;
JSEJ01000163.1	assembler-claImm	exon	42731	42736	0	+	0	ID=g.align_2171261.exon.2;Parent=m.align_2171261;
JSEJ01000163.1	assembler-claImm	gene	52805	54349	0	-	0	ID=g.align_2171318;Name=m.align_2171318;
JSEJ01000163.1	assembler-claImm	mRNA	52805	54349	0	-	0	ID=m.align_2171318;Parent=g.align_2171318;
JSEJ01000163.1	assembler-claImm	exon	52805	54349	0	-	0	ID=g.align_2171318.exon.1;Parent=m.align_2171318;
JSEJ01000163.1	assembler-claImm	gene	5049	5806	0	+	0	ID=g.align_2171235;Name=m.align_2171235;
JSEJ01000163.1	assembler-claImm	mRNA	5049	5806	0	+	0	ID=m.align_2171235;Parent=g.align_2171235;
JSEJ01000163.1	assembler-claImm	exon	5049	5806	0	+	0	ID=g.align_2171235.exon.1;Parent=m.align_2171235;
JSEJ01000163.1	assembler-claImm	gene	36304	36815	0	-	0	ID=g.align_2171311;Name=m.align_2171311;
JSEJ01000163.1	assembler-claImm	mRNA	36304	36815	0	-	0	ID=m.align_2171311;Parent=g.align_2171311;
JSEJ01000163.1	assembler-claImm	exon	36304	36815	0	-	0	ID=g.align_2171311.exon.1;Parent=m.align_2171311;
JSEJ01000163.1	assembler-claImm	gene	62615	63461	0	-	0	ID=g.align_2171327;Name=m.align_2171327;
JSEJ01000163.1	assembler-claImm	mRNA	62615	63461	0	-	0	ID=m.align_2171327;Parent=g.align_2171327;
JSEJ01000163.1	assembler-claImm	exon	62615	63461	0	-	0	ID=g.align_2171327.exon.1;Parent=m.align_2171327;
JSEJ01000163.1	assembler-claImm	gene	21125	21996	0	+	0	ID=g.align_2171247;Name=m.align_2171247;
JSEJ01000163.1	assembler-claImm	mRNA	21125	21996	0	+	0	ID=m.align_2171247;Parent=g.align_2171247;
JSEJ01000163.1	assembler-claImm	exon	21125	21893	0	+	0	ID=g.align_2171247.exon.1;Parent=m.align_2171247;
JSEJ01000163.1	assembler-claImm	exon	21957	21996	0	+	0	ID=g.align_2171247.exon.2;Parent=m.align_2171247;
JSEJ01000163.1	assembler-claImm	gene	16	615	0	+	0	ID=g.align_2171228;Name=m.align_2171228;
JSEJ01000163.1	assembler-claImm	mRNA	16	615	0	+	0	ID=m.align_2171228;Parent=g.align_2171228;
JSEJ01000163.1	assembler-claImm	exon	16	615	0	+	0	ID=g.align_2171228.exon.1;Parent=m.align_2171228;
JSEJ01000163.1	assembler-claImm	mRNA	576	1185	0	+	0	ID=m.align_2171229;Parent=g.align_2171228;
JSEJ01000163.1	assembler-claImm	exon	576	1185	0	+	0	ID=g.align_2171229.exon.1;Parent=m.align_2171229;
JSEJ01000163.1	assembler-claImm	gene	22453	23219	0	+	0	ID=g.align_2171279;Name=m.align_2171279;
JSEJ01000163.1	assembler-claImm	mRNA	22453	23219	0	+	0	ID=m.align_2171279;Parent=g.align_2171279;
JSEJ01000163.1	assembler-claImm	exon	22453	23219	0	+	0	ID=g.align_2171279.exon.1;Parent=m.align_2171279;
JSEJ01000163.1	assembler-claImm	gene	34432	34884	0	-	0	ID=g.align_2171309;Name=m.align_2171309;
JSEJ01000163.1	assembler-claImm	mRNA	34432	34884	0	-	0	ID=m.align_2171309;Parent=g.align_2171309;
JSEJ01000163.1	assembler-claImm	exon	34432	34884	0	-	0	ID=g.align_2171309.exon.1;Parent=m.align_2171309;
JSEJ01000163.1	assembler-claImm	gene	12759	13962	0	-	0	ID=g.align_2171286;Name=m.align_2171286;
JSEJ01000163.1	assembler-claImm	mRNA	12759	13962	0	-	0	ID=m.align_2171286;Parent=g.align_2171286;
JSEJ01000163.1	assembler-claImm	exon	12759	13962	0	-	0	ID=g.align_2171286.exon.1;Parent=m.align_2171286;
JSEJ01000163.1	assembler-claImm	mRNA	13947	14807	0	-	0	ID=m.align_2171287;Parent=g.align_2171286;
JSEJ01000163.1	assembler-claImm	exon	13947	14807	0	-	0	ID=g.align_2171287.exon.1;Parent=m.align_2171287;
JSEJ01000163.1	assembler-claImm	gene	66733	67369	0	+	0	ID=g.align_2171278;Name=m.align_2171278;
JSEJ01000163.1	assembler-claImm	mRNA	66733	67369	0	+	0	ID=m.align_2171278;Parent=g.align_2171278;
JSEJ01000163.1	assembler-claImm	exon	66733	67369	0	+	0	ID=g.align_2171278.exon.1;Parent=m.align_2171278;
JSEJ01000071.1	assembler-claImm	gene	20859	21345	0	+	0	ID=g.align_2156533;Name=m.align_2156533;
JSEJ01000071.1	assembler-claImm	mRNA	20859	21345	0	+	0	ID=m.align_2156533;Parent=g.align_2156533;
JSEJ01000071.1	assembler-claImm	exon	20859	21345	0	+	0	ID=g.align_2156533.exon.1;Parent=m.align_2156533;
JSEJ01000071.1	assembler-claImm	gene	163556	165028	0	-	0	ID=g.align_2156491;Name=m.align_2156491;
JSEJ01000071.1	assembler-claImm	mRNA	163556	165028	0	-	0	ID=m.align_2156491;Parent=g.align_2156491;
JSEJ01000071.1	assembler-claImm	exon	163556	164623	0	-	0	ID=g.align_2156491.exon.1;Parent=m.align_2156491;
JSEJ01000071.1	assembler-claImm	exon	164744	165028	0	-	0	ID=g.align_2156491.exon.2;Parent=m.align_2156491;
JSEJ01000071.1	assembler-claImm	gene	22390	23112	0	+	0	ID=g.align_2156534;Name=m.align_2156534;
JSEJ01000071.1	assembler-claImm	mRNA	22390	23112	0	+	0	ID=m.align_2156534;Parent=g.align_2156534;
JSEJ01000071.1	assembler-claImm	exon	22390	23112	0	+	0	ID=g.align_2156534.exon.1;Parent=m.align_2156534;
JSEJ01000071.1	assembler-claImm	gene	78232	80450	0	+	0	ID=g.align_2156576;Name=m.align_2156576;
JSEJ01000071.1	assembler-claImm	mRNA	78232	80450	0	+	0	ID=m.align_2156576;Parent=g.align_2156576;
JSEJ01000071.1	assembler-claImm	exon	78232	80450	0	+	0	ID=g.align_2156576.exon.1;Parent=m.align_2156576;
JSEJ01000071.1	assembler-claImm	gene	151378	152090	0	+	0	ID=g.align_2156653;Name=m.align_2156653;
JSEJ01000071.1	assembler-claImm	mRNA	151378	152090	0	+	0	ID=m.align_2156653;Parent=g.align_2156653;
JSEJ01000071.1	assembler-claImm	exon	151378	152090	0	+	0	ID=g.align_2156653.exon.1;Parent=m.align_2156653;
JSEJ01000071.1	assembler-claImm	gene	76583	77629	0	+	0	ID=g.align_2156573;Name=m.align_2156573;
JSEJ01000071.1	assembler-claImm	mRNA	76583	77629	0	+	0	ID=m.align_2156573;Parent=g.align_2156573;
JSEJ01000071.1	assembler-claImm	exon	76583	76747	0	+	0	ID=g.align_2156573.exon.1;Parent=m.align_2156573;
JSEJ01000071.1	assembler-claImm	exon	76837	77629	0	+	0	ID=g.align_2156573.exon.2;Parent=m.align_2156573;
JSEJ01000071.1	assembler-claImm	gene	74691	75122	0	-	0	ID=g.align_2156408;Name=m.align_2156408;
JSEJ01000071.1	assembler-claImm	mRNA	74691	75122	0	-	0	ID=m.align_2156408;Parent=g.align_2156408;
JSEJ01000071.1	assembler-claImm	exon	74691	75122	0	-	0	ID=g.align_2156408.exon.1;Parent=m.align_2156408;
JSEJ01000071.1	assembler-claImm	gene	129433	130593	0	+	0	ID=g.align_2156617;Name=m.align_2156617;
JSEJ01000071.1	assembler-claImm	mRNA	129433	130593	0	+	0	ID=m.align_2156617;Parent=g.align_2156617;
JSEJ01000071.1	assembler-claImm	exon	129433	130593	0	+	0	ID=g.align_2156617.exon.1;Parent=m.align_2156617;
JSEJ01000071.1	assembler-claImm	gene	16285	17492	0	+	0	ID=g.align_2156531;Name=m.align_2156531;
JSEJ01000071.1	assembler-claImm	mRNA	16285	17492	0	+	0	ID=m.align_2156531;Parent=g.align_2156531;
JSEJ01000071.1	assembler-claImm	exon	16285	17492	0	+	0	ID=g.align_2156531.exon.1;Parent=m.align_2156531;
JSEJ01000071.1	assembler-claImm	gene	127664	128204	0	+	0	ID=g.align_2156615;Name=m.align_2156615;
JSEJ01000071.1	assembler-claImm	mRNA	127664	128204	0	+	0	ID=m.align_2156615;Parent=g.align_2156615;
JSEJ01000071.1	assembler-claImm	exon	127664	128204	0	+	0	ID=g.align_2156615.exon.1;Parent=m.align_2156615;
JSEJ01000071.1	assembler-claImm	gene	128771	129414	0	+	0	ID=g.align_2156616;Name=m.align_2156616;
JSEJ01000071.1	assembler-claImm	mRNA	128771	129414	0	+	0	ID=m.align_2156616;Parent=g.align_2156616;
JSEJ01000071.1	assembler-claImm	exon	128771	129414	0	+	0	ID=g.align_2156616.exon.1;Parent=m.align_2156616;
JSEJ01000071.1	assembler-claImm	gene	134006	135913	0	-	0	ID=g.align_2156466;Name=m.align_2156466;
JSEJ01000071.1	assembler-claImm	mRNA	134006	135913	0	-	0	ID=m.align_2156466;Parent=g.align_2156466;
JSEJ01000071.1	assembler-claImm	exon	134006	135913	0	-	0	ID=g.align_2156466.exon.1;Parent=m.align_2156466;
JSEJ01000071.1	assembler-claImm	gene	57326	58732	0	-	0	ID=g.align_2156396;Name=m.align_2156396;
JSEJ01000071.1	assembler-claImm	mRNA	57326	58732	0	-	0	ID=m.align_2156396;Parent=g.align_2156396;
JSEJ01000071.1	assembler-claImm	exon	57326	58732	0	-	0	ID=g.align_2156396.exon.1;Parent=m.align_2156396;
JSEJ01000071.1	assembler-claImm	gene	13859	15535	0	+	0	ID=g.align_2156529;Name=m.align_2156529;
JSEJ01000071.1	assembler-claImm	mRNA	13859	15535	0	+	0	ID=m.align_2156529;Parent=g.align_2156529;
JSEJ01000071.1	assembler-claImm	exon	13859	15535	0	+	0	ID=g.align_2156529.exon.1;Parent=m.align_2156529;
JSEJ01000071.1	assembler-claImm	mRNA	15520	16067	0	+	0	ID=m.align_2156530;Parent=g.align_2156529;
JSEJ01000071.1	assembler-claImm	exon	15520	16067	0	+	0	ID=g.align_2156530.exon.1;Parent=m.align_2156530;
JSEJ01000071.1	assembler-claImm	gene	40855	41551	0	-	0	ID=g.align_2156374;Name=m.align_2156374;
JSEJ01000071.1	assembler-claImm	mRNA	40855	41551	0	-	0	ID=m.align_2156374;Parent=g.align_2156374;
JSEJ01000071.1	assembler-claImm	exon	40855	41551	0	-	0	ID=g.align_2156374.exon.1;Parent=m.align_2156374;
JSEJ01000071.1	assembler-claImm	gene	92853	93453	0	+	0	ID=g.align_2156583;Name=m.align_2156583;
JSEJ01000071.1	assembler-claImm	mRNA	92853	93453	0	+	0	ID=m.align_2156583;Parent=g.align_2156583;
JSEJ01000071.1	assembler-claImm	exon	92853	93453	0	+	0	ID=g.align_2156583.exon.1;Parent=m.align_2156583;
JSEJ01000071.1	assembler-claImm	gene	185449	185844	0	+	0	ID=g.align_2156635;Name=m.align_2156635;
JSEJ01000071.1	assembler-claImm	mRNA	185449	185844	0	+	0	ID=m.align_2156635;Parent=g.align_2156635;
JSEJ01000071.1	assembler-claImm	exon	185449	185844	0	+	0	ID=g.align_2156635.exon.1;Parent=m.align_2156635;
JSEJ01000071.1	assembler-claImm	gene	15736	17190	0	-	0	ID=g.align_2156353;Name=m.align_2156353;
JSEJ01000071.1	assembler-claImm	mRNA	15736	17190	0	-	0	ID=m.align_2156353;Parent=g.align_2156353;
JSEJ01000071.1	assembler-claImm	exon	15736	17190	0	-	0	ID=g.align_2156353.exon.1;Parent=m.align_2156353;
JSEJ01000071.1	assembler-claImm	gene	109840	111170	0	+	0	ID=g.align_2156601;Name=m.align_2156601;
JSEJ01000071.1	assembler-claImm	mRNA	109840	111170	0	+	0	ID=m.align_2156601;Parent=g.align_2156601;
JSEJ01000071.1	assembler-claImm	exon	109840	111170	0	+	0	ID=g.align_2156601.exon.1;Parent=m.align_2156601;
JSEJ01000071.1	assembler-claImm	mRNA	111092	111860	0	+	0	ID=m.align_2156602;Parent=g.align_2156601;
JSEJ01000071.1	assembler-claImm	exon	111092	111860	0	+	0	ID=g.align_2156602.exon.1;Parent=m.align_2156602;
JSEJ01000071.1	assembler-claImm	gene	70917	71574	0	-	0	ID=g.align_2156403;Name=m.align_2156403;
JSEJ01000071.1	assembler-claImm	mRNA	70917	71574	0	-	0	ID=m.align_2156403;Parent=g.align_2156403;
JSEJ01000071.1	assembler-claImm	exon	70917	71574	0	-	0	ID=g.align_2156403.exon.1;Parent=m.align_2156403;
JSEJ01000071.1	assembler-claImm	gene	50117	50651	0	+	0	ID=g.align_2156551;Name=m.align_2156551;
JSEJ01000071.1	assembler-claImm	mRNA	50117	50651	0	+	0	ID=m.align_2156551;Parent=g.align_2156551;
JSEJ01000071.1	assembler-claImm	exon	50117	50651	0	+	0	ID=g.align_2156551.exon.1;Parent=m.align_2156551;
JSEJ01000071.1	assembler-claImm	gene	11325	11929	0	+	0	ID=g.align_2156526;Name=m.align_2156526;
JSEJ01000071.1	assembler-claImm	mRNA	11325	11929	0	+	0	ID=m.align_2156526;Parent=g.align_2156526;
JSEJ01000071.1	assembler-claImm	exon	11325	11929	0	+	0	ID=g.align_2156526.exon.1;Parent=m.align_2156526;
JSEJ01000071.1	assembler-claImm	gene	73677	74246	0	-	0	ID=g.align_2156406;Name=m.align_2156406;
JSEJ01000071.1	assembler-claImm	mRNA	73677	74246	0	-	0	ID=m.align_2156406;Parent=g.align_2156406;
JSEJ01000071.1	assembler-claImm	exon	73677	74246	0	-	0	ID=g.align_2156406.exon.1;Parent=m.align_2156406;
JSEJ01000038.1	assembler-claImm	gene	22044	22720	0	-	0	ID=g.align_2146619;Name=m.align_2146619;
JSEJ01000038.1	assembler-claImm	mRNA	22044	22720	0	-	0	ID=m.align_2146619;Parent=g.align_2146619;
JSEJ01000038.1	assembler-claImm	exon	22044	22720	0	-	0	ID=g.align_2146619.exon.1;Parent=m.align_2146619;
JSEJ01000038.1	assembler-claImm	gene	195484	196077	0	+	0	ID=g.align_2146889;Name=m.align_2146889;
JSEJ01000038.1	assembler-claImm	mRNA	195484	196077	0	+	0	ID=m.align_2146889;Parent=g.align_2146889;
JSEJ01000038.1	assembler-claImm	exon	195484	196077	0	+	0	ID=g.align_2146889.exon.1;Parent=m.align_2146889;
JSEJ01000038.1	assembler-claImm	gene	69953	70870	0	+	0	ID=g.align_2146814;Name=m.align_2146814;
JSEJ01000038.1	assembler-claImm	mRNA	69953	70870	0	+	0	ID=m.align_2146814;Parent=g.align_2146814;
JSEJ01000038.1	assembler-claImm	exon	69953	70870	0	+	0	ID=g.align_2146814.exon.1;Parent=m.align_2146814;
JSEJ01000038.1	assembler-claImm	gene	244513	245464	0	-	0	ID=g.align_2146739;Name=m.align_2146739;
JSEJ01000038.1	assembler-claImm	mRNA	244513	245464	0	-	0	ID=m.align_2146739;Parent=g.align_2146739;
JSEJ01000038.1	assembler-claImm	exon	244513	245165	0	-	0	ID=g.align_2146739.exon.1;Parent=m.align_2146739;
JSEJ01000038.1	assembler-claImm	exon	245219	245464	0	-	0	ID=g.align_2146739.exon.2;Parent=m.align_2146739;
JSEJ01000038.1	assembler-claImm	mRNA	244513	245464	0	-	0	ID=m.align_2146740;Parent=g.align_2146739;
JSEJ01000038.1	assembler-claImm	exon	244513	245464	0	-	0	ID=g.align_2146740.exon.1;Parent=m.align_2146740;
JSEJ01000038.1	assembler-claImm	gene	224759	225411	0	+	0	ID=g.align_2146904;Name=m.align_2146904;
JSEJ01000038.1	assembler-claImm	mRNA	224759	225411	0	+	0	ID=m.align_2146904;Parent=g.align_2146904;
JSEJ01000038.1	assembler-claImm	exon	224759	225411	0	+	0	ID=g.align_2146904.exon.1;Parent=m.align_2146904;
JSEJ01000038.1	assembler-claImm	gene	28166	28642	0	+	0	ID=g.align_2146789;Name=m.align_2146789;
JSEJ01000038.1	assembler-claImm	mRNA	28166	28642	0	+	0	ID=m.align_2146789;Parent=g.align_2146789;
JSEJ01000038.1	assembler-claImm	exon	28166	28642	0	+	0	ID=g.align_2146789.exon.1;Parent=m.align_2146789;
JSEJ01000038.1	assembler-claImm	gene	148960	149991	0	+	0	ID=g.align_2146855;Name=m.align_2146855;
JSEJ01000038.1	assembler-claImm	mRNA	148960	149991	0	+	0	ID=m.align_2146855;Parent=g.align_2146855;
JSEJ01000038.1	assembler-claImm	exon	148960	149991	0	+	0	ID=g.align_2146855.exon.1;Parent=m.align_2146855;
JSEJ01000038.1	assembler-claImm	gene	235093	235934	0	-	0	ID=g.align_2146730;Name=m.align_2146730;
JSEJ01000038.1	assembler-claImm	mRNA	235093	235934	0	-	0	ID=m.align_2146730;Parent=g.align_2146730;
JSEJ01000038.1	assembler-claImm	exon	235093	235934	0	-	0	ID=g.align_2146730.exon.1;Parent=m.align_2146730;
JSEJ01000038.1	assembler-claImm	gene	45124	47584	0	+	0	ID=g.align_2146798;Name=m.align_2146798;
JSEJ01000038.1	assembler-claImm	mRNA	45124	47584	0	+	0	ID=m.align_2146798;Parent=g.align_2146798;
JSEJ01000038.1	assembler-claImm	exon	45124	47584	0	+	0	ID=g.align_2146798.exon.1;Parent=m.align_2146798;
JSEJ01000038.1	assembler-claImm	gene	96091	96912	0	+	0	ID=g.align_2146824;Name=m.align_2146824;
JSEJ01000038.1	assembler-claImm	mRNA	96091	96912	0	+	0	ID=m.align_2146824;Parent=g.align_2146824;
JSEJ01000038.1	assembler-claImm	exon	96091	96912	0	+	0	ID=g.align_2146824.exon.1;Parent=m.align_2146824;
JSEJ01000038.1	assembler-claImm	gene	9357	10447	0	-	0	ID=g.align_2146609;Name=m.align_2146609;
JSEJ01000038.1	assembler-claImm	mRNA	9357	10447	0	-	0	ID=m.align_2146609;Parent=g.align_2146609;
JSEJ01000038.1	assembler-claImm	exon	9357	10447	0	-	0	ID=g.align_2146609.exon.1;Parent=m.align_2146609;
JSEJ01000038.1	assembler-claImm	gene	245642	246677	0	-	0	ID=g.align_2146741;Name=m.align_2146741;
JSEJ01000038.1	assembler-claImm	mRNA	245642	246677	0	-	0	ID=m.align_2146741;Parent=g.align_2146741;
JSEJ01000038.1	assembler-claImm	exon	245642	246677	0	-	0	ID=g.align_2146741.exon.1;Parent=m.align_2146741;
JSEJ01000038.1	assembler-claImm	gene	64708	65478	0	-	0	ID=g.align_2146645;Name=m.align_2146645;
JSEJ01000038.1	assembler-claImm	mRNA	64708	65478	0	-	0	ID=m.align_2146645;Parent=g.align_2146645;
JSEJ01000038.1	assembler-claImm	exon	64708	65404	0	-	0	ID=g.align_2146645.exon.1;Parent=m.align_2146645;
JSEJ01000038.1	assembler-claImm	exon	65460	65478	0	-	0	ID=g.align_2146645.exon.2;Parent=m.align_2146645;
JSEJ01000038.1	assembler-claImm	mRNA	64708	65612	0	-	0	ID=m.align_2146644;Parent=g.align_2146645;
JSEJ01000038.1	assembler-claImm	exon	64708	65612	0	-	0	ID=g.align_2146644.exon.1;Parent=m.align_2146644;
JSEJ01000038.1	assembler-claImm	gene	214032	215046	0	+	0	ID=g.align_2146900;Name=m.align_2146900;
JSEJ01000038.1	assembler-claImm	mRNA	214032	215046	0	+	0	ID=m.align_2146900;Parent=g.align_2146900;
JSEJ01000038.1	assembler-claImm	exon	214032	215046	0	+	0	ID=g.align_2146900.exon.1;Parent=m.align_2146900;
JSEJ01000038.1	assembler-claImm	gene	194783	195438	0	+	0	ID=g.align_2146888;Name=m.align_2146888;
JSEJ01000038.1	assembler-claImm	mRNA	194783	195438	0	+	0	ID=m.align_2146888;Parent=g.align_2146888;
JSEJ01000038.1	assembler-claImm	exon	194783	195438	0	+	0	ID=g.align_2146888.exon.1;Parent=m.align_2146888;
JSEJ01000038.1	assembler-claImm	gene	49211	50541	0	-	0	ID=g.align_2146634;Name=m.align_2146634;
JSEJ01000038.1	assembler-claImm	mRNA	49211	50541	0	-	0	ID=m.align_2146634;Parent=g.align_2146634;
JSEJ01000038.1	assembler-claImm	exon	49211	50541	0	-	0	ID=g.align_2146634.exon.1;Parent=m.align_2146634;
JSEJ01000038.1	assembler-claImm	gene	244129	244800	0	+	0	ID=g.align_2146912;Name=m.align_2146912;
JSEJ01000038.1	assembler-claImm	mRNA	244129	244800	0	+	0	ID=m.align_2146912;Parent=g.align_2146912;
JSEJ01000038.1	assembler-claImm	exon	244129	244800	0	+	0	ID=g.align_2146912.exon.1;Parent=m.align_2146912;
JSEJ01000038.1	assembler-claImm	mRNA	244782	246358	0	+	0	ID=m.align_2146913;Parent=g.align_2146912;
JSEJ01000038.1	assembler-claImm	exon	244782	246358	0	+	0	ID=g.align_2146913.exon.1;Parent=m.align_2146913;
JSEJ01000038.1	assembler-claImm	gene	281306	281905	0	-	0	ID=g.align_2146767;Name=m.align_2146767;
JSEJ01000038.1	assembler-claImm	mRNA	281306	281905	0	-	0	ID=m.align_2146767;Parent=g.align_2146767;
JSEJ01000038.1	assembler-claImm	exon	281306	281905	0	-	0	ID=g.align_2146767.exon.1;Parent=m.align_2146767;
JSEJ01000038.1	assembler-claImm	gene	224750	225246	0	-	0	ID=g.align_2146724;Name=m.align_2146724;
JSEJ01000038.1	assembler-claImm	mRNA	224750	225246	0	-	0	ID=m.align_2146724;Parent=g.align_2146724;
JSEJ01000038.1	assembler-claImm	exon	224750	225246	0	-	0	ID=g.align_2146724.exon.1;Parent=m.align_2146724;
JSEJ01000038.1	assembler-claImm	gene	22772	24304	0	-	0	ID=g.align_2146620;Name=m.align_2146620;
JSEJ01000038.1	assembler-claImm	mRNA	22772	24304	0	-	0	ID=m.align_2146620;Parent=g.align_2146620;
JSEJ01000038.1	assembler-claImm	exon	22772	24304	0	-	0	ID=g.align_2146620.exon.1;Parent=m.align_2146620;
JSEJ01000038.1	assembler-claImm	gene	268253	268895	0	+	0	ID=g.align_2146940;Name=m.align_2146940;
JSEJ01000038.1	assembler-claImm	mRNA	268253	268895	0	+	0	ID=m.align_2146940;Parent=g.align_2146940;
JSEJ01000038.1	assembler-claImm	exon	268253	268895	0	+	0	ID=g.align_2146940.exon.1;Parent=m.align_2146940;
JSEJ01000038.1	assembler-claImm	gene	253385	253830	0	+	0	ID=g.align_2146923;Name=m.align_2146923;
JSEJ01000038.1	assembler-claImm	mRNA	253385	253830	0	+	0	ID=m.align_2146923;Parent=g.align_2146923;
JSEJ01000038.1	assembler-claImm	exon	253385	253830	0	+	0	ID=g.align_2146923.exon.1;Parent=m.align_2146923;
JSEJ01000038.1	assembler-claImm	gene	168765	169256	0	-	0	ID=g.align_2146698;Name=m.align_2146698;
JSEJ01000038.1	assembler-claImm	mRNA	168765	169256	0	-	0	ID=m.align_2146698;Parent=g.align_2146698;
JSEJ01000038.1	assembler-claImm	exon	168765	169256	0	-	0	ID=g.align_2146698.exon.1;Parent=m.align_2146698;
JSEJ01000038.1	assembler-claImm	gene	62813	63219	0	-	0	ID=g.align_2146643;Name=m.align_2146643;
JSEJ01000038.1	assembler-claImm	mRNA	62813	63219	0	-	0	ID=m.align_2146643;Parent=g.align_2146643;
JSEJ01000038.1	assembler-claImm	exon	62813	63219	0	-	0	ID=g.align_2146643.exon.1;Parent=m.align_2146643;
JSEJ01000038.1	assembler-claImm	gene	62114	62566	0	-	0	ID=g.align_2146642;Name=m.align_2146642;
JSEJ01000038.1	assembler-claImm	mRNA	62114	62566	0	-	0	ID=m.align_2146642;Parent=g.align_2146642;
JSEJ01000038.1	assembler-claImm	exon	62114	62566	0	-	0	ID=g.align_2146642.exon.1;Parent=m.align_2146642;
JSEJ01000038.1	assembler-claImm	gene	22344	24631	0	+	0	ID=g.align_2146787;Name=m.align_2146787;
JSEJ01000038.1	assembler-claImm	mRNA	22344	24631	0	+	0	ID=m.align_2146787;Parent=g.align_2146787;
JSEJ01000038.1	assembler-claImm	exon	22344	24631	0	+	0	ID=g.align_2146787.exon.1;Parent=m.align_2146787;
JSEJ01000038.1	assembler-claImm	gene	126315	127002	0	-	0	ID=g.align_2146762;Name=m.align_2146762;
JSEJ01000038.1	assembler-claImm	mRNA	126315	127002	0	-	0	ID=m.align_2146762;Parent=g.align_2146762;
JSEJ01000038.1	assembler-claImm	exon	126315	127002	0	-	0	ID=g.align_2146762.exon.1;Parent=m.align_2146762;
JSEJ01000038.1	assembler-claImm	gene	247268	249938	0	-	0	ID=g.align_2146742;Name=m.align_2146742;
JSEJ01000038.1	assembler-claImm	mRNA	247268	249938	0	-	0	ID=m.align_2146742;Parent=g.align_2146742;
JSEJ01000038.1	assembler-claImm	exon	247268	249938	0	-	0	ID=g.align_2146742.exon.1;Parent=m.align_2146742;
JSEJ01000038.1	assembler-claImm	gene	100928	101579	0	+	0	ID=g.align_2146825;Name=m.align_2146825;
JSEJ01000038.1	assembler-claImm	mRNA	100928	101579	0	+	0	ID=m.align_2146825;Parent=g.align_2146825;
JSEJ01000038.1	assembler-claImm	exon	100928	101579	0	+	0	ID=g.align_2146825.exon.1;Parent=m.align_2146825;
JSEJ01000136.1	assembler-claImm	gene	1	3915	0	+	0	ID=g.align_2168709;Name=m.align_2168709;
JSEJ01000136.1	assembler-claImm	mRNA	1	3915	0	+	0	ID=m.align_2168709;Parent=g.align_2168709;
JSEJ01000136.1	assembler-claImm	exon	1	3915	0	+	0	ID=g.align_2168709.exon.1;Parent=m.align_2168709;
JSEJ01000136.1	assembler-claImm	gene	66457	67163	0	+	0	ID=g.align_2168743;Name=m.align_2168743;
JSEJ01000136.1	assembler-claImm	mRNA	66457	67163	0	+	0	ID=m.align_2168743;Parent=g.align_2168743;
JSEJ01000136.1	assembler-claImm	exon	66457	67163	0	+	0	ID=g.align_2168743.exon.1;Parent=m.align_2168743;
JSEJ01000136.1	assembler-claImm	gene	27054	29785	0	-	0	ID=g.align_2168666;Name=m.align_2168666;
JSEJ01000136.1	assembler-claImm	mRNA	27054	29785	0	-	0	ID=m.align_2168666;Parent=g.align_2168666;
JSEJ01000136.1	assembler-claImm	exon	27054	27123	0	-	0	ID=g.align_2168666.exon.1;Parent=m.align_2168666;
JSEJ01000136.1	assembler-claImm	exon	28625	29785	0	-	0	ID=g.align_2168666.exon.2;Parent=m.align_2168666;
JSEJ01000136.1	assembler-claImm	gene	24011	24498	0	+	0	ID=g.align_2168721;Name=m.align_2168721;
JSEJ01000136.1	assembler-claImm	mRNA	24011	24498	0	+	0	ID=m.align_2168721;Parent=g.align_2168721;
JSEJ01000136.1	assembler-claImm	exon	24011	24498	0	+	0	ID=g.align_2168721.exon.1;Parent=m.align_2168721;
JSEJ01000136.1	assembler-claImm	mRNA	24408	25091	0	+	0	ID=m.align_2168767;Parent=g.align_2168721;
JSEJ01000136.1	assembler-claImm	exon	24408	25091	0	+	0	ID=g.align_2168767.exon.1;Parent=m.align_2168767;
JSEJ01000136.1	assembler-claImm	gene	21218	21938	0	-	0	ID=g.align_2168660;Name=m.align_2168660;
JSEJ01000136.1	assembler-claImm	mRNA	21218	21938	0	-	0	ID=m.align_2168660;Parent=g.align_2168660;
JSEJ01000136.1	assembler-claImm	exon	21218	21938	0	-	0	ID=g.align_2168660.exon.1;Parent=m.align_2168660;
JSEJ01000136.1	assembler-claImm	gene	54126	54869	0	-	0	ID=g.align_2168707;Name=m.align_2168707;
JSEJ01000136.1	assembler-claImm	mRNA	54126	54869	0	-	0	ID=m.align_2168707;Parent=g.align_2168707;
JSEJ01000136.1	assembler-claImm	exon	54126	54869	0	-	0	ID=g.align_2168707.exon.1;Parent=m.align_2168707;
JSEJ01000136.1	assembler-claImm	gene	14250	15019	0	-	0	ID=g.align_2168656;Name=m.align_2168656;
JSEJ01000136.1	assembler-claImm	mRNA	14250	15019	0	-	0	ID=m.align_2168656;Parent=g.align_2168656;
JSEJ01000136.1	assembler-claImm	exon	14250	15019	0	-	0	ID=g.align_2168656.exon.1;Parent=m.align_2168656;
JSEJ01000136.1	assembler-claImm	gene	22489	23492	0	+	0	ID=g.align_2168720;Name=m.align_2168720;
JSEJ01000136.1	assembler-claImm	mRNA	22489	23492	0	+	0	ID=m.align_2168720;Parent=g.align_2168720;
JSEJ01000136.1	assembler-claImm	exon	22489	23492	0	+	0	ID=g.align_2168720.exon.1;Parent=m.align_2168720;
JSEJ01000136.1	assembler-claImm	gene	38299	38996	0	+	0	ID=g.align_2168726;Name=m.align_2168726;
JSEJ01000136.1	assembler-claImm	mRNA	38299	38996	0	+	0	ID=m.align_2168726;Parent=g.align_2168726;
JSEJ01000136.1	assembler-claImm	exon	38299	38996	0	+	0	ID=g.align_2168726.exon.1;Parent=m.align_2168726;
JSEJ01000136.1	assembler-claImm	gene	67261	67809	0	-	0	ID=g.align_2168681;Name=m.align_2168681;
JSEJ01000136.1	assembler-claImm	mRNA	67261	67809	0	-	0	ID=m.align_2168681;Parent=g.align_2168681;
JSEJ01000136.1	assembler-claImm	exon	67261	67809	0	-	0	ID=g.align_2168681.exon.1;Parent=m.align_2168681;
JSEJ01000136.1	assembler-claImm	gene	6623	7892	0	-	0	ID=g.align_2168651;Name=m.align_2168651;
JSEJ01000136.1	assembler-claImm	mRNA	6623	7892	0	-	0	ID=m.align_2168651;Parent=g.align_2168651;
JSEJ01000136.1	assembler-claImm	exon	6623	7892	0	-	0	ID=g.align_2168651.exon.1;Parent=m.align_2168651;
JSEJ01000136.1	assembler-claImm	gene	19946	20849	0	-	0	ID=g.align_2168659;Name=m.align_2168659;
JSEJ01000136.1	assembler-claImm	mRNA	19946	20849	0	-	0	ID=m.align_2168659;Parent=g.align_2168659;
JSEJ01000136.1	assembler-claImm	exon	19946	20849	0	-	0	ID=g.align_2168659.exon.1;Parent=m.align_2168659;
JSEJ01000136.1	assembler-claImm	gene	8645	9608	0	-	0	ID=g.align_2168654;Name=m.align_2168654;
JSEJ01000136.1	assembler-claImm	mRNA	8645	9608	0	-	0	ID=m.align_2168654;Parent=g.align_2168654;
JSEJ01000136.1	assembler-claImm	exon	8645	9608	0	-	0	ID=g.align_2168654.exon.1;Parent=m.align_2168654;
JSEJ01000136.1	assembler-claImm	mRNA	9585	12574	0	-	0	ID=m.align_2168655;Parent=g.align_2168654;
JSEJ01000136.1	assembler-claImm	exon	9585	12574	0	-	0	ID=g.align_2168655.exon.1;Parent=m.align_2168655;
JSEJ01000086.1	assembler-claImm	gene	162316	162953	0	+	0	ID=g.align_2160163;Name=m.align_2160163;
JSEJ01000086.1	assembler-claImm	mRNA	162316	162953	0	+	0	ID=m.align_2160163;Parent=g.align_2160163;
JSEJ01000086.1	assembler-claImm	exon	162316	162953	0	+	0	ID=g.align_2160163.exon.1;Parent=m.align_2160163;
JSEJ01000086.1	assembler-claImm	gene	92319	94094	0	-	0	ID=g.align_2159983;Name=m.align_2159983;
JSEJ01000086.1	assembler-claImm	mRNA	92319	94094	0	-	0	ID=m.align_2159983;Parent=g.align_2159983;
JSEJ01000086.1	assembler-claImm	exon	92319	94094	0	-	0	ID=g.align_2159983.exon.1;Parent=m.align_2159983;
JSEJ01000086.1	assembler-claImm	gene	149605	150479	0	+	0	ID=g.align_2160155;Name=m.align_2160155;
JSEJ01000086.1	assembler-claImm	mRNA	149605	150479	0	+	0	ID=m.align_2160155;Parent=g.align_2160155;
JSEJ01000086.1	assembler-claImm	exon	149605	149850	0	+	0	ID=g.align_2160155.exon.1;Parent=m.align_2160155;
JSEJ01000086.1	assembler-claImm	exon	149905	150479	0	+	0	ID=g.align_2160155.exon.2;Parent=m.align_2160155;
JSEJ01000086.1	assembler-claImm	gene	104914	105667	0	+	0	ID=g.align_2160121;Name=m.align_2160121;
JSEJ01000086.1	assembler-claImm	mRNA	104914	105667	0	+	0	ID=m.align_2160121;Parent=g.align_2160121;
JSEJ01000086.1	assembler-claImm	exon	104914	105667	0	+	0	ID=g.align_2160121.exon.1;Parent=m.align_2160121;
JSEJ01000086.1	assembler-claImm	gene	66527	67646	0	-	0	ID=g.align_2159966;Name=m.align_2159966;
JSEJ01000086.1	assembler-claImm	mRNA	66527	67646	0	-	0	ID=m.align_2159966;Parent=g.align_2159966;
JSEJ01000086.1	assembler-claImm	exon	66527	67646	0	-	0	ID=g.align_2159966.exon.1;Parent=m.align_2159966;
JSEJ01000086.1	assembler-claImm	gene	171038	173064	0	-	0	ID=g.align_2160037;Name=m.align_2160037;
JSEJ01000086.1	assembler-claImm	mRNA	171038	173064	0	-	0	ID=m.align_2160037;Parent=g.align_2160037;
JSEJ01000086.1	assembler-claImm	exon	171038	173064	0	-	0	ID=g.align_2160037.exon.1;Parent=m.align_2160037;
JSEJ01000086.1	assembler-claImm	gene	157330	158075	0	-	0	ID=g.align_2160027;Name=m.align_2160027;
JSEJ01000086.1	assembler-claImm	mRNA	157330	158075	0	-	0	ID=m.align_2160027;Parent=g.align_2160027;
JSEJ01000086.1	assembler-claImm	exon	157330	158075	0	-	0	ID=g.align_2160027.exon.1;Parent=m.align_2160027;
JSEJ01000086.1	assembler-claImm	gene	59251	59872	0	+	0	ID=g.align_2160094;Name=m.align_2160094;
JSEJ01000086.1	assembler-claImm	mRNA	59251	59872	0	+	0	ID=m.align_2160094;Parent=g.align_2160094;
JSEJ01000086.1	assembler-claImm	exon	59251	59872	0	+	0	ID=g.align_2160094.exon.1;Parent=m.align_2160094;
JSEJ01000086.1	assembler-claImm	gene	151296	152124	0	+	0	ID=g.align_2160156;Name=m.align_2160156;
JSEJ01000086.1	assembler-claImm	mRNA	151296	152124	0	+	0	ID=m.align_2160156;Parent=g.align_2160156;
JSEJ01000086.1	assembler-claImm	exon	151296	152124	0	+	0	ID=g.align_2160156.exon.1;Parent=m.align_2160156;
JSEJ01000086.1	assembler-claImm	gene	175180	176086	0	-	0	ID=g.align_2160040;Name=m.align_2160040;
JSEJ01000086.1	assembler-claImm	mRNA	175180	176086	0	-	0	ID=m.align_2160040;Parent=g.align_2160040;
JSEJ01000086.1	assembler-claImm	exon	175180	176086	0	-	0	ID=g.align_2160040.exon.1;Parent=m.align_2160040;
JSEJ01000086.1	assembler-claImm	gene	121228	122543	0	+	0	ID=g.align_2160136;Name=m.align_2160136;
JSEJ01000086.1	assembler-claImm	mRNA	121228	122543	0	+	0	ID=m.align_2160136;Parent=g.align_2160136;
JSEJ01000086.1	assembler-claImm	exon	121228	122543	0	+	0	ID=g.align_2160136.exon.1;Parent=m.align_2160136;
JSEJ01000086.1	assembler-claImm	gene	69386	70013	0	+	0	ID=g.align_2160101;Name=m.align_2160101;
JSEJ01000086.1	assembler-claImm	mRNA	69386	70013	0	+	0	ID=m.align_2160101;Parent=g.align_2160101;
JSEJ01000086.1	assembler-claImm	exon	69386	70013	0	+	0	ID=g.align_2160101.exon.1;Parent=m.align_2160101;
JSEJ01000086.1	assembler-claImm	gene	106725	107287	0	+	0	ID=g.align_2160124;Name=m.align_2160124;
JSEJ01000086.1	assembler-claImm	mRNA	106725	107287	0	+	0	ID=m.align_2160124;Parent=g.align_2160124;
JSEJ01000086.1	assembler-claImm	exon	106725	107287	0	+	0	ID=g.align_2160124.exon.1;Parent=m.align_2160124;
JSEJ01000086.1	assembler-claImm	gene	66679	67522	0	+	0	ID=g.align_2160098;Name=m.align_2160098;
JSEJ01000086.1	assembler-claImm	mRNA	66679	67522	0	+	0	ID=m.align_2160098;Parent=g.align_2160098;
JSEJ01000086.1	assembler-claImm	exon	66679	67522	0	+	0	ID=g.align_2160098.exon.1;Parent=m.align_2160098;
JSEJ01000086.1	assembler-claImm	gene	115355	115919	0	-	0	ID=g.align_2159999;Name=m.align_2159999;
JSEJ01000086.1	assembler-claImm	mRNA	115355	115919	0	-	0	ID=m.align_2159999;Parent=g.align_2159999;
JSEJ01000086.1	assembler-claImm	exon	115355	115919	0	-	0	ID=g.align_2159999.exon.1;Parent=m.align_2159999;
JSEJ01000086.1	assembler-claImm	gene	127608	128335	0	+	0	ID=g.align_2160144;Name=m.align_2160144;
JSEJ01000086.1	assembler-claImm	mRNA	127608	128335	0	+	0	ID=m.align_2160144;Parent=g.align_2160144;
JSEJ01000086.1	assembler-claImm	exon	127608	128335	0	+	0	ID=g.align_2160144.exon.1;Parent=m.align_2160144;
JSEJ01000086.1	assembler-claImm	gene	68586	69453	0	-	0	ID=g.align_2159969;Name=m.align_2159969;
JSEJ01000086.1	assembler-claImm	mRNA	68586	69453	0	-	0	ID=m.align_2159969;Parent=g.align_2159969;
JSEJ01000086.1	assembler-claImm	exon	68586	69453	0	-	0	ID=g.align_2159969.exon.1;Parent=m.align_2159969;
JSEJ01000086.1	assembler-claImm	gene	71256	71805	0	+	0	ID=g.align_2160102;Name=m.align_2160102;
JSEJ01000086.1	assembler-claImm	mRNA	71256	71805	0	+	0	ID=m.align_2160102;Parent=g.align_2160102;
JSEJ01000086.1	assembler-claImm	exon	71256	71805	0	+	0	ID=g.align_2160102.exon.1;Parent=m.align_2160102;
JSEJ01000086.1	assembler-claImm	gene	159214	159739	0	-	0	ID=g.align_2160030;Name=m.align_2160030;
JSEJ01000086.1	assembler-claImm	mRNA	159214	159739	0	-	0	ID=m.align_2160030;Parent=g.align_2160030;
JSEJ01000086.1	assembler-claImm	exon	159214	159739	0	-	0	ID=g.align_2160030.exon.1;Parent=m.align_2160030;
JSEJ01000086.1	assembler-claImm	gene	78613	79237	0	+	0	ID=g.align_2160104;Name=m.align_2160104;
JSEJ01000086.1	assembler-claImm	mRNA	78613	79237	0	+	0	ID=m.align_2160104;Parent=g.align_2160104;
JSEJ01000086.1	assembler-claImm	exon	78613	79237	0	+	0	ID=g.align_2160104.exon.1;Parent=m.align_2160104;
JSEJ01000086.1	assembler-claImm	gene	98654	99466	0	+	0	ID=g.align_2160114;Name=m.align_2160114;
JSEJ01000086.1	assembler-claImm	mRNA	98654	99466	0	+	0	ID=m.align_2160114;Parent=g.align_2160114;
JSEJ01000086.1	assembler-claImm	exon	98654	99466	0	+	0	ID=g.align_2160114.exon.1;Parent=m.align_2160114;
JSEJ01000086.1	assembler-claImm	gene	1	681	0	+	0	ID=g.align_2160055;Name=m.align_2160055;
JSEJ01000086.1	assembler-claImm	mRNA	1	681	0	+	0	ID=m.align_2160055;Parent=g.align_2160055;
JSEJ01000086.1	assembler-claImm	exon	1	681	0	+	0	ID=g.align_2160055.exon.1;Parent=m.align_2160055;
JSEJ01000086.1	assembler-claImm	gene	46250	46884	0	-	0	ID=g.align_2159951;Name=m.align_2159951;
JSEJ01000086.1	assembler-claImm	mRNA	46250	46884	0	-	0	ID=m.align_2159951;Parent=g.align_2159951;
JSEJ01000086.1	assembler-claImm	exon	46250	46884	0	-	0	ID=g.align_2159951.exon.1;Parent=m.align_2159951;
JSEJ01000086.1	assembler-claImm	gene	114931	115272	0	-	0	ID=g.align_2159998;Name=m.align_2159998;
JSEJ01000086.1	assembler-claImm	mRNA	114931	115272	0	-	0	ID=m.align_2159998;Parent=g.align_2159998;
JSEJ01000086.1	assembler-claImm	exon	114931	115272	0	-	0	ID=g.align_2159998.exon.1;Parent=m.align_2159998;
JSEJ01000086.1	assembler-claImm	gene	67909	69093	0	+	0	ID=g.align_2160100;Name=m.align_2160100;
JSEJ01000086.1	assembler-claImm	mRNA	67909	69093	0	+	0	ID=m.align_2160100;Parent=g.align_2160100;
JSEJ01000086.1	assembler-claImm	exon	67909	69093	0	+	0	ID=g.align_2160100.exon.1;Parent=m.align_2160100;
JSEJ01000086.1	assembler-claImm	gene	41392	43406	0	+	0	ID=g.align_2160079;Name=m.align_2160079;
JSEJ01000086.1	assembler-claImm	mRNA	41392	43406	0	+	0	ID=m.align_2160079;Parent=g.align_2160079;
JSEJ01000086.1	assembler-claImm	exon	41392	43406	0	+	0	ID=g.align_2160079.exon.1;Parent=m.align_2160079;
JSEJ01000086.1	assembler-claImm	gene	14025	14510	0	+	0	ID=g.align_2160062;Name=m.align_2160062;
JSEJ01000086.1	assembler-claImm	mRNA	14025	14510	0	+	0	ID=m.align_2160062;Parent=g.align_2160062;
JSEJ01000086.1	assembler-claImm	exon	14025	14510	0	+	0	ID=g.align_2160062.exon.1;Parent=m.align_2160062;
JSEJ01000086.1	assembler-claImm	gene	179208	180514	0	+	0	ID=g.align_2160174;Name=m.align_2160174;
JSEJ01000086.1	assembler-claImm	mRNA	179208	180514	0	+	0	ID=m.align_2160174;Parent=g.align_2160174;
JSEJ01000086.1	assembler-claImm	exon	179208	180514	0	+	0	ID=g.align_2160174.exon.1;Parent=m.align_2160174;
JSEJ01000086.1	assembler-claImm	gene	15239	17082	0	-	0	ID=g.align_2159935;Name=m.align_2159935;
JSEJ01000086.1	assembler-claImm	mRNA	15239	17082	0	-	0	ID=m.align_2159935;Parent=g.align_2159935;
JSEJ01000086.1	assembler-claImm	exon	15239	17082	0	-	0	ID=g.align_2159935.exon.1;Parent=m.align_2159935;
JSEJ01000086.1	assembler-claImm	mRNA	15239	18467	0	-	0	ID=m.align_2159936;Parent=g.align_2159935;
JSEJ01000086.1	assembler-claImm	exon	15239	16528	0	-	0	ID=g.align_2159936.exon.1;Parent=m.align_2159936;
JSEJ01000086.1	assembler-claImm	exon	17458	18467	0	-	0	ID=g.align_2159936.exon.2;Parent=m.align_2159936;
JSEJ01000086.1	assembler-claImm	gene	91402	91941	0	+	0	ID=g.align_2160112;Name=m.align_2160112;
JSEJ01000086.1	assembler-claImm	mRNA	91402	91941	0	+	0	ID=m.align_2160112;Parent=g.align_2160112;
JSEJ01000086.1	assembler-claImm	exon	91402	91941	0	+	0	ID=g.align_2160112.exon.1;Parent=m.align_2160112;
JSEJ01000082.1	assembler-claImm	gene	141310	141734	0	+	0	ID=g.align_2159176;Name=m.align_2159176;
JSEJ01000082.1	assembler-claImm	mRNA	141310	141734	0	+	0	ID=m.align_2159176;Parent=g.align_2159176;
JSEJ01000082.1	assembler-claImm	exon	141310	141734	0	+	0	ID=g.align_2159176.exon.1;Parent=m.align_2159176;
JSEJ01000082.1	assembler-claImm	gene	80873	81722	0	-	0	ID=g.align_2159046;Name=m.align_2159046;
JSEJ01000082.1	assembler-claImm	mRNA	80873	81722	0	-	0	ID=m.align_2159046;Parent=g.align_2159046;
JSEJ01000082.1	assembler-claImm	exon	80873	81722	0	-	0	ID=g.align_2159046.exon.1;Parent=m.align_2159046;
JSEJ01000082.1	assembler-claImm	mRNA	81142	82829	0	-	0	ID=m.align_2159047;Parent=g.align_2159046;
JSEJ01000082.1	assembler-claImm	exon	81142	81239	0	-	0	ID=g.align_2159047.exon.1;Parent=m.align_2159047;
JSEJ01000082.1	assembler-claImm	exon	82456	82829	0	-	0	ID=g.align_2159047.exon.2;Parent=m.align_2159047;
JSEJ01000082.1	assembler-claImm	gene	176985	180498	0	+	0	ID=g.align_2159195;Name=m.align_2159195;
JSEJ01000082.1	assembler-claImm	mRNA	176985	180498	0	+	0	ID=m.align_2159195;Parent=g.align_2159195;
JSEJ01000082.1	assembler-claImm	exon	176985	177008	0	+	0	ID=g.align_2159195.exon.1;Parent=m.align_2159195;
JSEJ01000082.1	assembler-claImm	exon	178014	180498	0	+	0	ID=g.align_2159195.exon.2;Parent=m.align_2159195;
JSEJ01000082.1	assembler-claImm	mRNA	177115	180498	0	+	0	ID=m.align_2159193;Parent=g.align_2159195;
JSEJ01000082.1	assembler-claImm	exon	177115	180498	0	+	0	ID=g.align_2159193.exon.1;Parent=m.align_2159193;
JSEJ01000082.1	assembler-claImm	mRNA	177813	178755	0	+	0	ID=m.align_2159194;Parent=g.align_2159195;
JSEJ01000082.1	assembler-claImm	exon	177813	177848	0	+	0	ID=g.align_2159194.exon.1;Parent=m.align_2159194;
JSEJ01000082.1	assembler-claImm	exon	177898	178755	0	+	0	ID=g.align_2159194.exon.2;Parent=m.align_2159194;
JSEJ01000082.1	assembler-claImm	gene	109616	110399	0	+	0	ID=g.align_2159200;Name=m.align_2159200;
JSEJ01000082.1	assembler-claImm	mRNA	109616	110399	0	+	0	ID=m.align_2159200;Parent=g.align_2159200;
JSEJ01000082.1	assembler-claImm	exon	109616	110399	0	+	0	ID=g.align_2159200.exon.1;Parent=m.align_2159200;
JSEJ01000082.1	assembler-claImm	gene	82915	83597	0	+	0	ID=g.align_2159147;Name=m.align_2159147;
JSEJ01000082.1	assembler-claImm	mRNA	82915	83597	0	+	0	ID=m.align_2159147;Parent=g.align_2159147;
JSEJ01000082.1	assembler-claImm	exon	82915	83597	0	+	0	ID=g.align_2159147.exon.1;Parent=m.align_2159147;
JSEJ01000082.1	assembler-claImm	gene	145464	145914	0	+	0	ID=g.align_2159179;Name=m.align_2159179;
JSEJ01000082.1	assembler-claImm	mRNA	145464	145914	0	+	0	ID=m.align_2159179;Parent=g.align_2159179;
JSEJ01000082.1	assembler-claImm	exon	145464	145914	0	+	0	ID=g.align_2159179.exon.1;Parent=m.align_2159179;
JSEJ01000082.1	assembler-claImm	gene	102763	103394	0	-	0	ID=g.align_2159103;Name=m.align_2159103;
JSEJ01000082.1	assembler-claImm	mRNA	102763	103394	0	-	0	ID=m.align_2159103;Parent=g.align_2159103;
JSEJ01000082.1	assembler-claImm	exon	102763	103394	0	-	0	ID=g.align_2159103.exon.1;Parent=m.align_2159103;
JSEJ01000082.1	assembler-claImm	gene	138539	140499	0	-	0	ID=g.align_2159074;Name=m.align_2159074;
JSEJ01000082.1	assembler-claImm	mRNA	138539	140499	0	-	0	ID=m.align_2159074;Parent=g.align_2159074;
JSEJ01000082.1	assembler-claImm	exon	138539	140499	0	-	0	ID=g.align_2159074.exon.1;Parent=m.align_2159074;
JSEJ01000082.1	assembler-claImm	gene	161923	163155	0	-	0	ID=g.align_2159104;Name=m.align_2159104;
JSEJ01000082.1	assembler-claImm	mRNA	161923	163155	0	-	0	ID=m.align_2159104;Parent=g.align_2159104;
JSEJ01000082.1	assembler-claImm	exon	161923	163155	0	-	0	ID=g.align_2159104.exon.1;Parent=m.align_2159104;
JSEJ01000082.1	assembler-claImm	gene	2167	2729	0	+	0	ID=g.align_2159204;Name=m.align_2159204;
JSEJ01000082.1	assembler-claImm	mRNA	2167	2729	0	+	0	ID=m.align_2159204;Parent=g.align_2159204;
JSEJ01000082.1	assembler-claImm	exon	2167	2729	0	+	0	ID=g.align_2159204.exon.1;Parent=m.align_2159204;
JSEJ01000082.1	assembler-claImm	gene	174257	174858	0	-	0	ID=g.align_2159091;Name=m.align_2159091;
JSEJ01000082.1	assembler-claImm	mRNA	174257	174858	0	-	0	ID=m.align_2159091;Parent=g.align_2159091;
JSEJ01000082.1	assembler-claImm	exon	174257	174276	0	-	0	ID=g.align_2159091.exon.1;Parent=m.align_2159091;
JSEJ01000082.1	assembler-claImm	exon	174361	174858	0	-	0	ID=g.align_2159091.exon.2;Parent=m.align_2159091;
JSEJ01000082.1	assembler-claImm	mRNA	174261	174858	0	-	0	ID=m.align_2159090;Parent=g.align_2159091;
JSEJ01000082.1	assembler-claImm	exon	174261	174858	0	-	0	ID=g.align_2159090.exon.1;Parent=m.align_2159090;
JSEJ01000082.1	assembler-claImm	gene	88718	89372	0	-	0	ID=g.align_2159050;Name=m.align_2159050;
JSEJ01000082.1	assembler-claImm	mRNA	88718	89372	0	-	0	ID=m.align_2159050;Parent=g.align_2159050;
JSEJ01000082.1	assembler-claImm	exon	88718	88787	0	-	0	ID=g.align_2159050.exon.1;Parent=m.align_2159050;
JSEJ01000082.1	assembler-claImm	exon	88875	89372	0	-	0	ID=g.align_2159050.exon.2;Parent=m.align_2159050;
JSEJ01000082.1	assembler-claImm	mRNA	88759	89372	0	-	0	ID=m.align_2159051;Parent=g.align_2159050;
JSEJ01000082.1	assembler-claImm	exon	88759	88787	0	-	0	ID=g.align_2159051.exon.1;Parent=m.align_2159051;
JSEJ01000082.1	assembler-claImm	exon	88879	89372	0	-	0	ID=g.align_2159051.exon.2;Parent=m.align_2159051;
JSEJ01000082.1	assembler-claImm	gene	172815	173227	0	-	0	ID=g.align_2159088;Name=m.align_2159088;
JSEJ01000082.1	assembler-claImm	mRNA	172815	173227	0	-	0	ID=m.align_2159088;Parent=g.align_2159088;
JSEJ01000082.1	assembler-claImm	exon	172815	173227	0	-	0	ID=g.align_2159088.exon.1;Parent=m.align_2159088;
JSEJ01000351.1	assembler-claImm	gene	452	885	0	+	0	ID=g.align_2175152;Name=m.align_2175152;
JSEJ01000351.1	assembler-claImm	mRNA	452	885	0	+	0	ID=m.align_2175152;Parent=g.align_2175152;
JSEJ01000351.1	assembler-claImm	exon	452	885	0	+	0	ID=g.align_2175152.exon.1;Parent=m.align_2175152;
JSEJ01000034.1	assembler-claImm	gene	277596	278560	0	+	0	ID=g.align_2145361;Name=m.align_2145361;
JSEJ01000034.1	assembler-claImm	mRNA	277596	278560	0	+	0	ID=m.align_2145361;Parent=g.align_2145361;
JSEJ01000034.1	assembler-claImm	exon	277596	278560	0	+	0	ID=g.align_2145361.exon.1;Parent=m.align_2145361;
JSEJ01000034.1	assembler-claImm	gene	43348	43973	0	-	0	ID=g.align_2145390;Name=m.align_2145390;
JSEJ01000034.1	assembler-claImm	mRNA	43348	43973	0	-	0	ID=m.align_2145390;Parent=g.align_2145390;
JSEJ01000034.1	assembler-claImm	exon	43348	43514	0	-	0	ID=g.align_2145390.exon.1;Parent=m.align_2145390;
JSEJ01000034.1	assembler-claImm	exon	43607	43973	0	-	0	ID=g.align_2145390.exon.2;Parent=m.align_2145390;
JSEJ01000034.1	assembler-claImm	gene	187235	188065	0	-	0	ID=g.align_2145485;Name=m.align_2145485;
JSEJ01000034.1	assembler-claImm	mRNA	187235	188065	0	-	0	ID=m.align_2145485;Parent=g.align_2145485;
JSEJ01000034.1	assembler-claImm	exon	187235	188065	0	-	0	ID=g.align_2145485.exon.1;Parent=m.align_2145485;
JSEJ01000034.1	assembler-claImm	gene	256246	257053	0	-	0	ID=g.align_2145529;Name=m.align_2145529;
JSEJ01000034.1	assembler-claImm	mRNA	256246	257053	0	-	0	ID=m.align_2145529;Parent=g.align_2145529;
JSEJ01000034.1	assembler-claImm	exon	256246	256859	0	-	0	ID=g.align_2145529.exon.1;Parent=m.align_2145529;
JSEJ01000034.1	assembler-claImm	exon	256922	257053	0	-	0	ID=g.align_2145529.exon.2;Parent=m.align_2145529;
JSEJ01000034.1	assembler-claImm	mRNA	256246	257053	0	-	0	ID=m.align_2145530;Parent=g.align_2145529;
JSEJ01000034.1	assembler-claImm	exon	256246	256859	0	-	0	ID=g.align_2145530.exon.1;Parent=m.align_2145530;
JSEJ01000034.1	assembler-claImm	exon	256918	257053	0	-	0	ID=g.align_2145530.exon.2;Parent=m.align_2145530;
JSEJ01000034.1	assembler-claImm	mRNA	256246	257053	0	-	0	ID=m.align_2145531;Parent=g.align_2145529;
JSEJ01000034.1	assembler-claImm	exon	256246	257053	0	-	0	ID=g.align_2145531.exon.1;Parent=m.align_2145531;
JSEJ01000034.1	assembler-claImm	gene	248389	250441	0	+	0	ID=g.align_2145335;Name=m.align_2145335;
JSEJ01000034.1	assembler-claImm	mRNA	248389	250441	0	+	0	ID=m.align_2145335;Parent=g.align_2145335;
JSEJ01000034.1	assembler-claImm	exon	248389	250441	0	+	0	ID=g.align_2145335.exon.1;Parent=m.align_2145335;
JSEJ01000034.1	assembler-claImm	gene	145413	146065	0	+	0	ID=g.align_2145358;Name=m.align_2145358;
JSEJ01000034.1	assembler-claImm	mRNA	145413	146065	0	+	0	ID=m.align_2145358;Parent=g.align_2145358;
JSEJ01000034.1	assembler-claImm	exon	145413	146065	0	+	0	ID=g.align_2145358.exon.1;Parent=m.align_2145358;
JSEJ01000034.1	assembler-claImm	gene	50728	51243	0	+	0	ID=g.align_2145214;Name=m.align_2145214;
JSEJ01000034.1	assembler-claImm	mRNA	50728	51243	0	+	0	ID=m.align_2145214;Parent=g.align_2145214;
JSEJ01000034.1	assembler-claImm	exon	50728	51243	0	+	0	ID=g.align_2145214.exon.1;Parent=m.align_2145214;
JSEJ01000034.1	assembler-claImm	gene	175337	175908	0	-	0	ID=g.align_2145472;Name=m.align_2145472;
JSEJ01000034.1	assembler-claImm	mRNA	175337	175908	0	-	0	ID=m.align_2145472;Parent=g.align_2145472;
JSEJ01000034.1	assembler-claImm	exon	175337	175908	0	-	0	ID=g.align_2145472.exon.1;Parent=m.align_2145472;
JSEJ01000034.1	assembler-claImm	gene	134729	136197	0	+	0	ID=g.align_2145272;Name=m.align_2145272;
JSEJ01000034.1	assembler-claImm	mRNA	134729	136197	0	+	0	ID=m.align_2145272;Parent=g.align_2145272;
JSEJ01000034.1	assembler-claImm	exon	134729	136197	0	+	0	ID=g.align_2145272.exon.1;Parent=m.align_2145272;
JSEJ01000034.1	assembler-claImm	mRNA	134729	136197	0	+	0	ID=m.align_2145273;Parent=g.align_2145272;
JSEJ01000034.1	assembler-claImm	exon	134729	135347	0	+	0	ID=g.align_2145273.exon.1;Parent=m.align_2145273;
JSEJ01000034.1	assembler-claImm	exon	135444	136197	0	+	0	ID=g.align_2145273.exon.2;Parent=m.align_2145273;
JSEJ01000034.1	assembler-claImm	gene	197193	197700	0	-	0	ID=g.align_2145498;Name=m.align_2145498;
JSEJ01000034.1	assembler-claImm	mRNA	197193	197700	0	-	0	ID=m.align_2145498;Parent=g.align_2145498;
JSEJ01000034.1	assembler-claImm	exon	197193	197700	0	-	0	ID=g.align_2145498.exon.1;Parent=m.align_2145498;
JSEJ01000034.1	assembler-claImm	gene	260028	261105	0	+	0	ID=g.align_2145342;Name=m.align_2145342;
JSEJ01000034.1	assembler-claImm	mRNA	260028	261105	0	+	0	ID=m.align_2145342;Parent=g.align_2145342;
JSEJ01000034.1	assembler-claImm	exon	260028	261105	0	+	0	ID=g.align_2145342.exon.1;Parent=m.align_2145342;
JSEJ01000034.1	assembler-claImm	gene	5483	9072	0	+	0	ID=g.align_2145195;Name=m.align_2145195;
JSEJ01000034.1	assembler-claImm	mRNA	5483	9072	0	+	0	ID=m.align_2145195;Parent=g.align_2145195;
JSEJ01000034.1	assembler-claImm	exon	5483	7392	0	+	0	ID=g.align_2145195.exon.1;Parent=m.align_2145195;
JSEJ01000034.1	assembler-claImm	exon	8297	9072	0	+	0	ID=g.align_2145195.exon.2;Parent=m.align_2145195;
JSEJ01000034.1	assembler-claImm	mRNA	6600	7436	0	+	0	ID=m.align_2145196;Parent=g.align_2145195;
JSEJ01000034.1	assembler-claImm	exon	6600	7436	0	+	0	ID=g.align_2145196.exon.1;Parent=m.align_2145196;
JSEJ01000034.1	assembler-claImm	gene	191283	192004	0	+	0	ID=g.align_2145304;Name=m.align_2145304;
JSEJ01000034.1	assembler-claImm	mRNA	191283	192004	0	+	0	ID=m.align_2145304;Parent=g.align_2145304;
JSEJ01000034.1	assembler-claImm	exon	191283	192004	0	+	0	ID=g.align_2145304.exon.1;Parent=m.align_2145304;
JSEJ01000034.1	assembler-claImm	gene	103962	104647	0	+	0	ID=g.align_2145250;Name=m.align_2145250;
JSEJ01000034.1	assembler-claImm	mRNA	103962	104647	0	+	0	ID=m.align_2145250;Parent=g.align_2145250;
JSEJ01000034.1	assembler-claImm	exon	103962	104647	0	+	0	ID=g.align_2145250.exon.1;Parent=m.align_2145250;
JSEJ01000034.1	assembler-claImm	mRNA	104632	105671	0	+	0	ID=m.align_2145359;Parent=g.align_2145250;
JSEJ01000034.1	assembler-claImm	exon	104632	105671	0	+	0	ID=g.align_2145359.exon.1;Parent=m.align_2145359;
JSEJ01000034.1	assembler-claImm	gene	27498	28044	0	-	0	ID=g.align_2145380;Name=m.align_2145380;
JSEJ01000034.1	assembler-claImm	mRNA	27498	28044	0	-	0	ID=m.align_2145380;Parent=g.align_2145380;
JSEJ01000034.1	assembler-claImm	exon	27498	28044	0	-	0	ID=g.align_2145380.exon.1;Parent=m.align_2145380;
JSEJ01000034.1	assembler-claImm	gene	255201	256036	0	-	0	ID=g.align_2145528;Name=m.align_2145528;
JSEJ01000034.1	assembler-claImm	mRNA	255201	256036	0	-	0	ID=m.align_2145528;Parent=g.align_2145528;
JSEJ01000034.1	assembler-claImm	exon	255201	255860	0	-	0	ID=g.align_2145528.exon.1;Parent=m.align_2145528;
JSEJ01000034.1	assembler-claImm	exon	255913	256036	0	-	0	ID=g.align_2145528.exon.2;Parent=m.align_2145528;
JSEJ01000034.1	assembler-claImm	mRNA	255201	256063	0	-	0	ID=m.align_2145527;Parent=g.align_2145528;
JSEJ01000034.1	assembler-claImm	exon	255201	256063	0	-	0	ID=g.align_2145527.exon.1;Parent=m.align_2145527;
JSEJ01000034.1	assembler-claImm	gene	107706	108440	0	-	0	ID=g.align_2145439;Name=m.align_2145439;
JSEJ01000034.1	assembler-claImm	mRNA	107706	108440	0	-	0	ID=m.align_2145439;Parent=g.align_2145439;
JSEJ01000034.1	assembler-claImm	exon	107706	108440	0	-	0	ID=g.align_2145439.exon.1;Parent=m.align_2145439;
JSEJ01000034.1	assembler-claImm	gene	188435	188845	0	-	0	ID=g.align_2145487;Name=m.align_2145487;
JSEJ01000034.1	assembler-claImm	mRNA	188435	188845	0	-	0	ID=m.align_2145487;Parent=g.align_2145487;
JSEJ01000034.1	assembler-claImm	exon	188435	188845	0	-	0	ID=g.align_2145487.exon.1;Parent=m.align_2145487;
JSEJ01000034.1	assembler-claImm	gene	117609	118941	0	+	0	ID=g.align_2145261;Name=m.align_2145261;
JSEJ01000034.1	assembler-claImm	mRNA	117609	118941	0	+	0	ID=m.align_2145261;Parent=g.align_2145261;
JSEJ01000034.1	assembler-claImm	exon	117609	118941	0	+	0	ID=g.align_2145261.exon.1;Parent=m.align_2145261;
JSEJ01000034.1	assembler-claImm	gene	60501	61871	0	+	0	ID=g.align_2145219;Name=m.align_2145219;
JSEJ01000034.1	assembler-claImm	mRNA	60501	61871	0	+	0	ID=m.align_2145219;Parent=g.align_2145219;
JSEJ01000034.1	assembler-claImm	exon	60501	61871	0	+	0	ID=g.align_2145219.exon.1;Parent=m.align_2145219;
JSEJ01000034.1	assembler-claImm	gene	285577	287675	0	-	0	ID=g.align_2145544;Name=m.align_2145544;
JSEJ01000034.1	assembler-claImm	mRNA	285577	287675	0	-	0	ID=m.align_2145544;Parent=g.align_2145544;
JSEJ01000034.1	assembler-claImm	exon	285577	287675	0	-	0	ID=g.align_2145544.exon.1;Parent=m.align_2145544;
JSEJ01000034.1	assembler-claImm	gene	144398	144921	0	+	0	ID=g.align_2145280;Name=m.align_2145280;
JSEJ01000034.1	assembler-claImm	mRNA	144398	144921	0	+	0	ID=m.align_2145280;Parent=g.align_2145280;
JSEJ01000034.1	assembler-claImm	exon	144398	144921	0	+	0	ID=g.align_2145280.exon.1;Parent=m.align_2145280;
JSEJ01000034.1	assembler-claImm	gene	38371	39478	0	+	0	ID=g.align_2145356;Name=m.align_2145356;
JSEJ01000034.1	assembler-claImm	mRNA	38371	39478	0	+	0	ID=m.align_2145356;Parent=g.align_2145356;
JSEJ01000034.1	assembler-claImm	exon	38371	39478	0	+	0	ID=g.align_2145356.exon.1;Parent=m.align_2145356;
JSEJ01000034.1	assembler-claImm	gene	32265	34614	0	+	0	ID=g.align_2145205;Name=m.align_2145205;
JSEJ01000034.1	assembler-claImm	mRNA	32265	34614	0	+	0	ID=m.align_2145205;Parent=g.align_2145205;
JSEJ01000034.1	assembler-claImm	exon	32265	34614	0	+	0	ID=g.align_2145205.exon.1;Parent=m.align_2145205;
JSEJ01000034.1	assembler-claImm	gene	56439	57213	0	-	0	ID=g.align_2145408;Name=m.align_2145408;
JSEJ01000034.1	assembler-claImm	mRNA	56439	57213	0	-	0	ID=m.align_2145408;Parent=g.align_2145408;
JSEJ01000034.1	assembler-claImm	exon	56439	56870	0	-	0	ID=g.align_2145408.exon.1;Parent=m.align_2145408;
JSEJ01000034.1	assembler-claImm	exon	56934	57057	0	-	0	ID=g.align_2145408.exon.2;Parent=m.align_2145408;
JSEJ01000034.1	assembler-claImm	exon	57120	57213	0	-	0	ID=g.align_2145408.exon.3;Parent=m.align_2145408;
JSEJ01000034.1	assembler-claImm	mRNA	56439	57213	0	-	0	ID=m.align_2145406;Parent=g.align_2145408;
JSEJ01000034.1	assembler-claImm	exon	56439	56870	0	-	0	ID=g.align_2145406.exon.1;Parent=m.align_2145406;
JSEJ01000034.1	assembler-claImm	exon	56934	57213	0	-	0	ID=g.align_2145406.exon.2;Parent=m.align_2145406;
JSEJ01000034.1	assembler-claImm	mRNA	56439	57213	0	-	0	ID=m.align_2145407;Parent=g.align_2145408;
JSEJ01000034.1	assembler-claImm	exon	56439	57057	0	-	0	ID=g.align_2145407.exon.1;Parent=m.align_2145407;
JSEJ01000034.1	assembler-claImm	exon	57120	57213	0	-	0	ID=g.align_2145407.exon.2;Parent=m.align_2145407;
JSEJ01000034.1	assembler-claImm	mRNA	56439	57213	0	-	0	ID=m.align_2145405;Parent=g.align_2145408;
JSEJ01000034.1	assembler-claImm	exon	56439	57213	0	-	0	ID=g.align_2145405.exon.1;Parent=m.align_2145405;
JSEJ01000034.1	assembler-claImm	gene	245314	246566	0	+	0	ID=g.align_2145332;Name=m.align_2145332;
JSEJ01000034.1	assembler-claImm	mRNA	245314	246566	0	+	0	ID=m.align_2145332;Parent=g.align_2145332;
JSEJ01000034.1	assembler-claImm	exon	245314	246566	0	+	0	ID=g.align_2145332.exon.1;Parent=m.align_2145332;
JSEJ01000034.1	assembler-claImm	gene	92930	93421	0	+	0	ID=g.align_2145242;Name=m.align_2145242;
JSEJ01000034.1	assembler-claImm	mRNA	92930	93421	0	+	0	ID=m.align_2145242;Parent=g.align_2145242;
JSEJ01000034.1	assembler-claImm	exon	92930	93421	0	+	0	ID=g.align_2145242.exon.1;Parent=m.align_2145242;
JSEJ01000034.1	assembler-claImm	gene	203851	204459	0	+	0	ID=g.align_2145307;Name=m.align_2145307;
JSEJ01000034.1	assembler-claImm	mRNA	203851	204459	0	+	0	ID=m.align_2145307;Parent=g.align_2145307;
JSEJ01000034.1	assembler-claImm	exon	203851	204459	0	+	0	ID=g.align_2145307.exon.1;Parent=m.align_2145307;
JSEJ01000034.1	assembler-claImm	gene	250460	251149	0	+	0	ID=g.align_2145336;Name=m.align_2145336;
JSEJ01000034.1	assembler-claImm	mRNA	250460	251149	0	+	0	ID=m.align_2145336;Parent=g.align_2145336;
JSEJ01000034.1	assembler-claImm	exon	250460	250756	0	+	0	ID=g.align_2145336.exon.1;Parent=m.align_2145336;
JSEJ01000034.1	assembler-claImm	exon	250829	251149	0	+	0	ID=g.align_2145336.exon.2;Parent=m.align_2145336;
JSEJ01000034.1	assembler-claImm	gene	84164	84687	0	-	0	ID=g.align_2145421;Name=m.align_2145421;
JSEJ01000034.1	assembler-claImm	mRNA	84164	84687	0	-	0	ID=m.align_2145421;Parent=g.align_2145421;
JSEJ01000034.1	assembler-claImm	exon	84164	84687	0	-	0	ID=g.align_2145421.exon.1;Parent=m.align_2145421;
JSEJ01000034.1	assembler-claImm	gene	294377	295047	0	-	0	ID=g.align_2145558;Name=m.align_2145558;
JSEJ01000034.1	assembler-claImm	mRNA	294377	295047	0	-	0	ID=m.align_2145558;Parent=g.align_2145558;
JSEJ01000034.1	assembler-claImm	exon	294377	295047	0	-	0	ID=g.align_2145558.exon.1;Parent=m.align_2145558;
JSEJ01000034.1	assembler-claImm	gene	205151	206081	0	+	0	ID=g.align_2145309;Name=m.align_2145309;
JSEJ01000034.1	assembler-claImm	mRNA	205151	206081	0	+	0	ID=m.align_2145309;Parent=g.align_2145309;
JSEJ01000034.1	assembler-claImm	exon	205151	206081	0	+	0	ID=g.align_2145309.exon.1;Parent=m.align_2145309;
JSEJ01000034.1	assembler-claImm	gene	171145	174300	0	-	0	ID=g.align_2145470;Name=m.align_2145470;
JSEJ01000034.1	assembler-claImm	mRNA	171145	174300	0	-	0	ID=m.align_2145470;Parent=g.align_2145470;
JSEJ01000034.1	assembler-claImm	exon	171145	171494	0	-	0	ID=g.align_2145470.exon.1;Parent=m.align_2145470;
JSEJ01000034.1	assembler-claImm	exon	171540	174300	0	-	0	ID=g.align_2145470.exon.2;Parent=m.align_2145470;
JSEJ01000034.1	assembler-claImm	gene	245025	245537	0	-	0	ID=g.align_2145523;Name=m.align_2145523;
JSEJ01000034.1	assembler-claImm	mRNA	245025	245537	0	-	0	ID=m.align_2145523;Parent=g.align_2145523;
JSEJ01000034.1	assembler-claImm	exon	245025	245537	0	-	0	ID=g.align_2145523.exon.1;Parent=m.align_2145523;
JSEJ01000089.1	assembler-claImm	gene	100348	100841	0	+	0	ID=g.align_2160662;Name=m.align_2160662;
JSEJ01000089.1	assembler-claImm	mRNA	100348	100841	0	+	0	ID=m.align_2160662;Parent=g.align_2160662;
JSEJ01000089.1	assembler-claImm	exon	100348	100841	0	+	0	ID=g.align_2160662.exon.1;Parent=m.align_2160662;
JSEJ01000089.1	assembler-claImm	gene	52078	52656	0	+	0	ID=g.align_2160708;Name=m.align_2160708;
JSEJ01000089.1	assembler-claImm	mRNA	52078	52656	0	+	0	ID=m.align_2160708;Parent=g.align_2160708;
JSEJ01000089.1	assembler-claImm	exon	52078	52656	0	+	0	ID=g.align_2160708.exon.1;Parent=m.align_2160708;
JSEJ01000089.1	assembler-claImm	gene	56335	56864	0	+	0	ID=g.align_2160644;Name=m.align_2160644;
JSEJ01000089.1	assembler-claImm	mRNA	56335	56864	0	+	0	ID=m.align_2160644;Parent=g.align_2160644;
JSEJ01000089.1	assembler-claImm	exon	56335	56864	0	+	0	ID=g.align_2160644.exon.1;Parent=m.align_2160644;
JSEJ01000089.1	assembler-claImm	gene	26574	27555	0	+	0	ID=g.align_2160632;Name=m.align_2160632;
JSEJ01000089.1	assembler-claImm	mRNA	26574	27555	0	+	0	ID=m.align_2160632;Parent=g.align_2160632;
JSEJ01000089.1	assembler-claImm	exon	26574	27555	0	+	0	ID=g.align_2160632.exon.1;Parent=m.align_2160632;
JSEJ01000089.1	assembler-claImm	gene	67986	68734	0	+	0	ID=g.align_2160714;Name=m.align_2160714;
JSEJ01000089.1	assembler-claImm	mRNA	67986	68734	0	+	0	ID=m.align_2160714;Parent=g.align_2160714;
JSEJ01000089.1	assembler-claImm	exon	67986	68734	0	+	0	ID=g.align_2160714.exon.1;Parent=m.align_2160714;
JSEJ01000089.1	assembler-claImm	gene	117639	118499	0	+	0	ID=g.align_2160710;Name=m.align_2160710;
JSEJ01000089.1	assembler-claImm	mRNA	117639	118499	0	+	0	ID=m.align_2160710;Parent=g.align_2160710;
JSEJ01000089.1	assembler-claImm	exon	117639	118499	0	+	0	ID=g.align_2160710.exon.1;Parent=m.align_2160710;
JSEJ01000089.1	assembler-claImm	gene	98347	100239	0	+	0	ID=g.align_2160661;Name=m.align_2160661;
JSEJ01000089.1	assembler-claImm	mRNA	98347	100239	0	+	0	ID=m.align_2160661;Parent=g.align_2160661;
JSEJ01000089.1	assembler-claImm	exon	98347	100239	0	+	0	ID=g.align_2160661.exon.1;Parent=m.align_2160661;
JSEJ01000089.1	assembler-claImm	gene	86955	87462	0	-	0	ID=g.align_2160826;Name=m.align_2160826;
JSEJ01000089.1	assembler-claImm	mRNA	86955	87462	0	-	0	ID=m.align_2160826;Parent=g.align_2160826;
JSEJ01000089.1	assembler-claImm	exon	86955	87462	0	-	0	ID=g.align_2160826.exon.1;Parent=m.align_2160826;
JSEJ01000089.1	assembler-claImm	gene	88993	90562	0	-	0	ID=g.align_2160766;Name=m.align_2160766;
JSEJ01000089.1	assembler-claImm	mRNA	88993	90562	0	-	0	ID=m.align_2160766;Parent=g.align_2160766;
JSEJ01000089.1	assembler-claImm	exon	88993	90562	0	-	0	ID=g.align_2160766.exon.1;Parent=m.align_2160766;
JSEJ01000089.1	assembler-claImm	gene	174727	178634	0	-	0	ID=g.align_2160821;Name=m.align_2160821;
JSEJ01000089.1	assembler-claImm	mRNA	174727	178634	0	-	0	ID=m.align_2160821;Parent=g.align_2160821;
JSEJ01000089.1	assembler-claImm	exon	174727	178634	0	-	0	ID=g.align_2160821.exon.1;Parent=m.align_2160821;
JSEJ01000089.1	assembler-claImm	mRNA	174727	178901	0	-	0	ID=m.align_2160822;Parent=g.align_2160821;
JSEJ01000089.1	assembler-claImm	exon	174727	178298	0	-	0	ID=g.align_2160822.exon.1;Parent=m.align_2160822;
JSEJ01000089.1	assembler-claImm	exon	178891	178901	0	-	0	ID=g.align_2160822.exon.2;Parent=m.align_2160822;
JSEJ01000089.1	assembler-claImm	mRNA	175806	178592	0	-	0	ID=m.align_2160823;Parent=g.align_2160821;
JSEJ01000089.1	assembler-claImm	exon	175806	176475	0	-	0	ID=g.align_2160823.exon.1;Parent=m.align_2160823;
JSEJ01000089.1	assembler-claImm	exon	177110	178592	0	-	0	ID=g.align_2160823.exon.2;Parent=m.align_2160823;
JSEJ01000089.1	assembler-claImm	mRNA	175807	178592	0	-	0	ID=m.align_2160824;Parent=g.align_2160821;
JSEJ01000089.1	assembler-claImm	exon	175807	176479	0	-	0	ID=g.align_2160824.exon.1;Parent=m.align_2160824;
JSEJ01000089.1	assembler-claImm	exon	177110	178592	0	-	0	ID=g.align_2160824.exon.2;Parent=m.align_2160824;
JSEJ01000089.1	assembler-claImm	gene	151161	151848	0	-	0	ID=g.align_2160806;Name=m.align_2160806;
JSEJ01000089.1	assembler-claImm	mRNA	151161	151848	0	-	0	ID=m.align_2160806;Parent=g.align_2160806;
JSEJ01000089.1	assembler-claImm	exon	151161	151544	0	-	0	ID=g.align_2160806.exon.1;Parent=m.align_2160806;
JSEJ01000089.1	assembler-claImm	exon	151600	151848	0	-	0	ID=g.align_2160806.exon.2;Parent=m.align_2160806;
JSEJ01000089.1	assembler-claImm	gene	19135	19909	0	+	0	ID=g.align_2160630;Name=m.align_2160630;
JSEJ01000089.1	assembler-claImm	mRNA	19135	19909	0	+	0	ID=m.align_2160630;Parent=g.align_2160630;
JSEJ01000089.1	assembler-claImm	exon	19135	19909	0	+	0	ID=g.align_2160630.exon.1;Parent=m.align_2160630;
JSEJ01000089.1	assembler-claImm	gene	141268	142320	0	-	0	ID=g.align_2160829;Name=m.align_2160829;
JSEJ01000089.1	assembler-claImm	mRNA	141268	142320	0	-	0	ID=m.align_2160829;Parent=g.align_2160829;
JSEJ01000089.1	assembler-claImm	exon	141268	142320	0	-	0	ID=g.align_2160829.exon.1;Parent=m.align_2160829;
JSEJ01000089.1	assembler-claImm	gene	6509	7090	0	+	0	ID=g.align_2160614;Name=m.align_2160614;
JSEJ01000089.1	assembler-claImm	mRNA	6509	7090	0	+	0	ID=m.align_2160614;Parent=g.align_2160614;
JSEJ01000089.1	assembler-claImm	exon	6509	7090	0	+	0	ID=g.align_2160614.exon.1;Parent=m.align_2160614;
JSEJ01000237.1	assembler-claImm	gene	16364	16977	0	+	0	ID=g.align_2174651;Name=m.align_2174651;
JSEJ01000237.1	assembler-claImm	mRNA	16364	16977	0	+	0	ID=m.align_2174651;Parent=g.align_2174651;
JSEJ01000237.1	assembler-claImm	exon	16364	16977	0	+	0	ID=g.align_2174651.exon.1;Parent=m.align_2174651;
JSEJ01000244.1	assembler-claImm	gene	8153	8791	0	+	0	ID=g.align_2174750;Name=m.align_2174750;
JSEJ01000244.1	assembler-claImm	mRNA	8153	8791	0	+	0	ID=m.align_2174750;Parent=g.align_2174750;
JSEJ01000244.1	assembler-claImm	exon	8153	8791	0	+	0	ID=g.align_2174750.exon.1;Parent=m.align_2174750;
JSEJ01000244.1	assembler-claImm	gene	12341	15461	0	+	0	ID=g.align_2174752;Name=m.align_2174752;
JSEJ01000244.1	assembler-claImm	mRNA	12341	15461	0	+	0	ID=m.align_2174752;Parent=g.align_2174752;
JSEJ01000244.1	assembler-claImm	exon	12341	15461	0	+	0	ID=g.align_2174752.exon.1;Parent=m.align_2174752;
JSEJ01000007.1	assembler-claImm	gene	72303	72734	0	-	0	ID=g.align_2131783;Name=m.align_2131783;
JSEJ01000007.1	assembler-claImm	mRNA	72303	72734	0	-	0	ID=m.align_2131783;Parent=g.align_2131783;
JSEJ01000007.1	assembler-claImm	exon	72303	72734	0	-	0	ID=g.align_2131783.exon.1;Parent=m.align_2131783;
JSEJ01000007.1	assembler-claImm	mRNA	72708	73694	0	-	0	ID=m.align_2131784;Parent=g.align_2131783;
JSEJ01000007.1	assembler-claImm	exon	72708	73694	0	-	0	ID=g.align_2131784.exon.1;Parent=m.align_2131784;
JSEJ01000007.1	assembler-claImm	gene	76225	77113	0	-	0	ID=g.align_2131786;Name=m.align_2131786;
JSEJ01000007.1	assembler-claImm	mRNA	76225	77113	0	-	0	ID=m.align_2131786;Parent=g.align_2131786;
JSEJ01000007.1	assembler-claImm	exon	76225	77113	0	-	0	ID=g.align_2131786.exon.1;Parent=m.align_2131786;
JSEJ01000007.1	assembler-claImm	gene	528286	529006	0	-	0	ID=g.align_2132032;Name=m.align_2132032;
JSEJ01000007.1	assembler-claImm	mRNA	528286	529006	0	-	0	ID=m.align_2132032;Parent=g.align_2132032;
JSEJ01000007.1	assembler-claImm	exon	528286	529006	0	-	0	ID=g.align_2132032.exon.1;Parent=m.align_2132032;
JSEJ01000007.1	assembler-claImm	gene	558200	558610	0	+	0	ID=g.align_2132372;Name=m.align_2132372;
JSEJ01000007.1	assembler-claImm	mRNA	558200	558610	0	+	0	ID=m.align_2132372;Parent=g.align_2132372;
JSEJ01000007.1	assembler-claImm	exon	558200	558610	0	+	0	ID=g.align_2132372.exon.1;Parent=m.align_2132372;
JSEJ01000007.1	assembler-claImm	gene	260333	262908	0	-	0	ID=g.align_2131911;Name=m.align_2131911;
JSEJ01000007.1	assembler-claImm	mRNA	260333	262908	0	-	0	ID=m.align_2131911;Parent=g.align_2131911;
JSEJ01000007.1	assembler-claImm	exon	260333	261580	0	-	0	ID=g.align_2131911.exon.1;Parent=m.align_2131911;
JSEJ01000007.1	assembler-claImm	exon	261695	262908	0	-	0	ID=g.align_2131911.exon.2;Parent=m.align_2131911;
JSEJ01000007.1	assembler-claImm	mRNA	260333	262908	0	-	0	ID=m.align_2131909;Parent=g.align_2131911;
JSEJ01000007.1	assembler-claImm	exon	260333	262908	0	-	0	ID=g.align_2131909.exon.1;Parent=m.align_2131909;
JSEJ01000007.1	assembler-claImm	mRNA	260893	262908	0	-	0	ID=m.align_2131910;Parent=g.align_2131911;
JSEJ01000007.1	assembler-claImm	exon	260893	261577	0	-	0	ID=g.align_2131910.exon.1;Parent=m.align_2131910;
JSEJ01000007.1	assembler-claImm	exon	261695	262908	0	-	0	ID=g.align_2131910.exon.2;Parent=m.align_2131910;
JSEJ01000007.1	assembler-claImm	gene	533114	534584	0	-	0	ID=g.align_2132037;Name=m.align_2132037;
JSEJ01000007.1	assembler-claImm	mRNA	533114	534584	0	-	0	ID=m.align_2132037;Parent=g.align_2132037;
JSEJ01000007.1	assembler-claImm	exon	533114	534584	0	-	0	ID=g.align_2132037.exon.1;Parent=m.align_2132037;
JSEJ01000007.1	assembler-claImm	gene	558702	559840	0	+	0	ID=g.align_2132373;Name=m.align_2132373;
JSEJ01000007.1	assembler-claImm	mRNA	558702	559840	0	+	0	ID=m.align_2132373;Parent=g.align_2132373;
JSEJ01000007.1	assembler-claImm	exon	558702	559840	0	+	0	ID=g.align_2132373.exon.1;Parent=m.align_2132373;
JSEJ01000007.1	assembler-claImm	gene	248407	249490	0	+	0	ID=g.align_2132224;Name=m.align_2132224;
JSEJ01000007.1	assembler-claImm	mRNA	248407	249490	0	+	0	ID=m.align_2132224;Parent=g.align_2132224;
JSEJ01000007.1	assembler-claImm	exon	248407	248545	0	+	0	ID=g.align_2132224.exon.1;Parent=m.align_2132224;
JSEJ01000007.1	assembler-claImm	exon	248594	249490	0	+	0	ID=g.align_2132224.exon.2;Parent=m.align_2132224;
JSEJ01000007.1	assembler-claImm	gene	73575	74440	0	-	0	ID=g.align_2131785;Name=m.align_2131785;
JSEJ01000007.1	assembler-claImm	mRNA	73575	74440	0	-	0	ID=m.align_2131785;Parent=g.align_2131785;
JSEJ01000007.1	assembler-claImm	exon	73575	74440	0	-	0	ID=g.align_2131785.exon.1;Parent=m.align_2131785;
JSEJ01000007.1	assembler-claImm	gene	331517	331942	0	+	0	ID=g.align_2132263;Name=m.align_2132263;
JSEJ01000007.1	assembler-claImm	mRNA	331517	331942	0	+	0	ID=m.align_2132263;Parent=g.align_2132263;
JSEJ01000007.1	assembler-claImm	exon	331517	331942	0	+	0	ID=g.align_2132263.exon.1;Parent=m.align_2132263;
JSEJ01000007.1	assembler-claImm	gene	198091	198538	0	-	0	ID=g.align_2131871;Name=m.align_2131871;
JSEJ01000007.1	assembler-claImm	mRNA	198091	198538	0	-	0	ID=m.align_2131871;Parent=g.align_2131871;
JSEJ01000007.1	assembler-claImm	exon	198091	198538	0	-	0	ID=g.align_2131871.exon.1;Parent=m.align_2131871;
JSEJ01000007.1	assembler-claImm	gene	233818	234379	0	-	0	ID=g.align_2131887;Name=m.align_2131887;
JSEJ01000007.1	assembler-claImm	mRNA	233818	234379	0	-	0	ID=m.align_2131887;Parent=g.align_2131887;
JSEJ01000007.1	assembler-claImm	exon	233818	234379	0	-	0	ID=g.align_2131887.exon.1;Parent=m.align_2131887;
JSEJ01000007.1	assembler-claImm	gene	527624	528206	0	-	0	ID=g.align_2132031;Name=m.align_2132031;
JSEJ01000007.1	assembler-claImm	mRNA	527624	528206	0	-	0	ID=m.align_2132031;Parent=g.align_2132031;
JSEJ01000007.1	assembler-claImm	exon	527624	528206	0	-	0	ID=g.align_2132031.exon.1;Parent=m.align_2132031;
JSEJ01000007.1	assembler-claImm	gene	484569	485086	0	+	0	ID=g.align_2132325;Name=m.align_2132325;
JSEJ01000007.1	assembler-claImm	mRNA	484569	485086	0	+	0	ID=m.align_2132325;Parent=g.align_2132325;
JSEJ01000007.1	assembler-claImm	exon	484569	485086	0	+	0	ID=g.align_2132325.exon.1;Parent=m.align_2132325;
JSEJ01000007.1	assembler-claImm	mRNA	485078	485693	0	+	0	ID=m.align_2132326;Parent=g.align_2132325;
JSEJ01000007.1	assembler-claImm	exon	485078	485693	0	+	0	ID=g.align_2132326.exon.1;Parent=m.align_2132326;
JSEJ01000007.1	assembler-claImm	gene	467937	469457	0	+	0	ID=g.align_2132320;Name=m.align_2132320;
JSEJ01000007.1	assembler-claImm	mRNA	467937	469457	0	+	0	ID=m.align_2132320;Parent=g.align_2132320;
JSEJ01000007.1	assembler-claImm	exon	467937	469457	0	+	0	ID=g.align_2132320.exon.1;Parent=m.align_2132320;
JSEJ01000007.1	assembler-claImm	mRNA	469387	470565	0	+	0	ID=m.align_2132321;Parent=g.align_2132320;
JSEJ01000007.1	assembler-claImm	exon	469387	470565	0	+	0	ID=g.align_2132321.exon.1;Parent=m.align_2132321;
JSEJ01000007.1	assembler-claImm	gene	523477	524425	0	-	0	ID=g.align_2132028;Name=m.align_2132028;
JSEJ01000007.1	assembler-claImm	mRNA	523477	524425	0	-	0	ID=m.align_2132028;Parent=g.align_2132028;
JSEJ01000007.1	assembler-claImm	exon	523477	524243	0	-	0	ID=g.align_2132028.exon.1;Parent=m.align_2132028;
JSEJ01000007.1	assembler-claImm	exon	524304	524425	0	-	0	ID=g.align_2132028.exon.2;Parent=m.align_2132028;
JSEJ01000007.1	assembler-claImm	gene	108806	109680	0	-	0	ID=g.align_2131815;Name=m.align_2131815;
JSEJ01000007.1	assembler-claImm	mRNA	108806	109680	0	-	0	ID=m.align_2131815;Parent=g.align_2131815;
JSEJ01000007.1	assembler-claImm	exon	108806	109680	0	-	0	ID=g.align_2131815.exon.1;Parent=m.align_2131815;
JSEJ01000007.1	assembler-claImm	gene	78331	79300	0	-	0	ID=g.align_2131789;Name=m.align_2131789;
JSEJ01000007.1	assembler-claImm	mRNA	78331	79300	0	-	0	ID=m.align_2131789;Parent=g.align_2131789;
JSEJ01000007.1	assembler-claImm	exon	78331	79300	0	-	0	ID=g.align_2131789.exon.1;Parent=m.align_2131789;
JSEJ01000007.1	assembler-claImm	gene	199500	201076	0	-	0	ID=g.align_2131873;Name=m.align_2131873;
JSEJ01000007.1	assembler-claImm	mRNA	199500	201076	0	-	0	ID=m.align_2131873;Parent=g.align_2131873;
JSEJ01000007.1	assembler-claImm	exon	199500	201076	0	-	0	ID=g.align_2131873.exon.1;Parent=m.align_2131873;
JSEJ01000007.1	assembler-claImm	gene	143984	145053	0	-	0	ID=g.align_2131839;Name=m.align_2131839;
JSEJ01000007.1	assembler-claImm	mRNA	143984	145053	0	-	0	ID=m.align_2131839;Parent=g.align_2131839;
JSEJ01000007.1	assembler-claImm	exon	143984	145053	0	-	0	ID=g.align_2131839.exon.1;Parent=m.align_2131839;
JSEJ01000007.1	assembler-claImm	gene	340042	340491	0	+	0	ID=g.align_2132276;Name=m.align_2132276;
JSEJ01000007.1	assembler-claImm	mRNA	340042	340491	0	+	0	ID=m.align_2132276;Parent=g.align_2132276;
JSEJ01000007.1	assembler-claImm	exon	340042	340491	0	+	0	ID=g.align_2132276.exon.1;Parent=m.align_2132276;
JSEJ01000007.1	assembler-claImm	gene	14424	15206	0	-	0	ID=g.align_2131751;Name=m.align_2131751;
JSEJ01000007.1	assembler-claImm	mRNA	14424	15206	0	-	0	ID=m.align_2131751;Parent=g.align_2131751;
JSEJ01000007.1	assembler-claImm	exon	14424	15206	0	-	0	ID=g.align_2131751.exon.1;Parent=m.align_2131751;
JSEJ01000007.1	assembler-claImm	gene	141512	141920	0	+	0	ID=g.align_2132170;Name=m.align_2132170;
JSEJ01000007.1	assembler-claImm	mRNA	141512	141920	0	+	0	ID=m.align_2132170;Parent=g.align_2132170;
JSEJ01000007.1	assembler-claImm	exon	141512	141920	0	+	0	ID=g.align_2132170.exon.1;Parent=m.align_2132170;
JSEJ01000007.1	assembler-claImm	gene	488859	492780	0	-	0	ID=g.align_2132006;Name=m.align_2132006;
JSEJ01000007.1	assembler-claImm	mRNA	488859	492780	0	-	0	ID=m.align_2132006;Parent=g.align_2132006;
JSEJ01000007.1	assembler-claImm	exon	488859	491546	0	-	0	ID=g.align_2132006.exon.1;Parent=m.align_2132006;
JSEJ01000007.1	assembler-claImm	exon	491596	492780	0	-	0	ID=g.align_2132006.exon.2;Parent=m.align_2132006;
JSEJ01000007.1	assembler-claImm	mRNA	490739	492404	0	-	0	ID=m.align_2132007;Parent=g.align_2132006;
JSEJ01000007.1	assembler-claImm	exon	490739	492404	0	-	0	ID=g.align_2132007.exon.1;Parent=m.align_2132007;
JSEJ01000007.1	assembler-claImm	mRNA	492759	493340	0	-	0	ID=m.align_2132008;Parent=g.align_2132006;
JSEJ01000007.1	assembler-claImm	exon	492759	493340	0	-	0	ID=g.align_2132008.exon.1;Parent=m.align_2132008;
JSEJ01000007.1	assembler-claImm	gene	328344	328923	0	-	0	ID=g.align_2132061;Name=m.align_2132061;
JSEJ01000007.1	assembler-claImm	mRNA	328344	328923	0	-	0	ID=m.align_2132061;Parent=g.align_2132061;
JSEJ01000007.1	assembler-claImm	exon	328344	328923	0	-	0	ID=g.align_2132061.exon.1;Parent=m.align_2132061;
JSEJ01000007.1	assembler-claImm	gene	170619	171093	0	-	0	ID=g.align_2132060;Name=m.align_2132060;
JSEJ01000007.1	assembler-claImm	mRNA	170619	171093	0	-	0	ID=m.align_2132060;Parent=g.align_2132060;
JSEJ01000007.1	assembler-claImm	exon	170619	171093	0	-	0	ID=g.align_2132060.exon.1;Parent=m.align_2132060;
JSEJ01000007.1	assembler-claImm	gene	81308	82329	0	-	0	ID=g.align_2131792;Name=m.align_2131792;
JSEJ01000007.1	assembler-claImm	mRNA	81308	82329	0	-	0	ID=m.align_2131792;Parent=g.align_2131792;
JSEJ01000007.1	assembler-claImm	exon	81308	82329	0	-	0	ID=g.align_2131792.exon.1;Parent=m.align_2131792;
JSEJ01000007.1	assembler-claImm	gene	192270	192708	0	-	0	ID=g.align_2131866;Name=m.align_2131866;
JSEJ01000007.1	assembler-claImm	mRNA	192270	192708	0	-	0	ID=m.align_2131866;Parent=g.align_2131866;
JSEJ01000007.1	assembler-claImm	exon	192270	192708	0	-	0	ID=g.align_2131866.exon.1;Parent=m.align_2131866;
JSEJ01000007.1	assembler-claImm	gene	496526	497344	0	+	0	ID=g.align_2132340;Name=m.align_2132340;
JSEJ01000007.1	assembler-claImm	mRNA	496526	497344	0	+	0	ID=m.align_2132340;Parent=g.align_2132340;
JSEJ01000007.1	assembler-claImm	exon	496526	496720	0	+	0	ID=g.align_2132340.exon.1;Parent=m.align_2132340;
JSEJ01000007.1	assembler-claImm	exon	496786	497344	0	+	0	ID=g.align_2132340.exon.2;Parent=m.align_2132340;
JSEJ01000007.1	assembler-claImm	mRNA	496701	497344	0	+	0	ID=m.align_2132341;Parent=g.align_2132340;
JSEJ01000007.1	assembler-claImm	exon	496701	497344	0	+	0	ID=g.align_2132341.exon.1;Parent=m.align_2132341;
JSEJ01000007.1	assembler-claImm	gene	158814	161359	0	+	0	ID=g.align_2132186;Name=m.align_2132186;
JSEJ01000007.1	assembler-claImm	mRNA	158814	161359	0	+	0	ID=m.align_2132186;Parent=g.align_2132186;
JSEJ01000007.1	assembler-claImm	exon	158814	161359	0	+	0	ID=g.align_2132186.exon.1;Parent=m.align_2132186;
JSEJ01000007.1	assembler-claImm	gene	10743	11303	0	+	0	ID=g.align_2132090;Name=m.align_2132090;
JSEJ01000007.1	assembler-claImm	mRNA	10743	11303	0	+	0	ID=m.align_2132090;Parent=g.align_2132090;
JSEJ01000007.1	assembler-claImm	exon	10743	11303	0	+	0	ID=g.align_2132090.exon.1;Parent=m.align_2132090;
JSEJ01000007.1	assembler-claImm	gene	433046	433949	0	-	0	ID=g.align_2131966;Name=m.align_2131966;
JSEJ01000007.1	assembler-claImm	mRNA	433046	433949	0	-	0	ID=m.align_2131966;Parent=g.align_2131966;
JSEJ01000007.1	assembler-claImm	exon	433046	433776	0	-	0	ID=g.align_2131966.exon.1;Parent=m.align_2131966;
JSEJ01000007.1	assembler-claImm	exon	433909	433949	0	-	0	ID=g.align_2131966.exon.2;Parent=m.align_2131966;
JSEJ01000007.1	assembler-claImm	gene	519494	520231	0	-	0	ID=g.align_2132064;Name=m.align_2132064;
JSEJ01000007.1	assembler-claImm	mRNA	519494	520231	0	-	0	ID=m.align_2132064;Parent=g.align_2132064;
JSEJ01000007.1	assembler-claImm	exon	519494	520231	0	-	0	ID=g.align_2132064.exon.1;Parent=m.align_2132064;
JSEJ01000007.1	assembler-claImm	gene	167791	168843	0	-	0	ID=g.align_2132068;Name=m.align_2132068;
JSEJ01000007.1	assembler-claImm	mRNA	167791	168843	0	-	0	ID=m.align_2132068;Parent=g.align_2132068;
JSEJ01000007.1	assembler-claImm	exon	167791	168843	0	-	0	ID=g.align_2132068.exon.1;Parent=m.align_2132068;
JSEJ01000007.1	assembler-claImm	gene	352775	353813	0	-	0	ID=g.align_2132069;Name=m.align_2132069;
JSEJ01000007.1	assembler-claImm	mRNA	352775	353813	0	-	0	ID=m.align_2132069;Parent=g.align_2132069;
JSEJ01000007.1	assembler-claImm	exon	352775	353813	0	-	0	ID=g.align_2132069.exon.1;Parent=m.align_2132069;
JSEJ01000007.1	assembler-claImm	gene	348503	351915	0	-	0	ID=g.align_2131942;Name=m.align_2131942;
JSEJ01000007.1	assembler-claImm	mRNA	348503	351915	0	-	0	ID=m.align_2131942;Parent=g.align_2131942;
JSEJ01000007.1	assembler-claImm	exon	348503	351915	0	-	0	ID=g.align_2131942.exon.1;Parent=m.align_2131942;
JSEJ01000007.1	assembler-claImm	gene	341250	341838	0	-	0	ID=g.align_2132067;Name=m.align_2132067;
JSEJ01000007.1	assembler-claImm	mRNA	341250	341838	0	-	0	ID=m.align_2132067;Parent=g.align_2132067;
JSEJ01000007.1	assembler-claImm	exon	341250	341838	0	-	0	ID=g.align_2132067.exon.1;Parent=m.align_2132067;
JSEJ01000007.1	assembler-claImm	gene	3178	3981	0	-	0	ID=g.align_2131743;Name=m.align_2131743;
JSEJ01000007.1	assembler-claImm	mRNA	3178	3981	0	-	0	ID=m.align_2131743;Parent=g.align_2131743;
JSEJ01000007.1	assembler-claImm	exon	3178	3485	0	-	0	ID=g.align_2131743.exon.1;Parent=m.align_2131743;
JSEJ01000007.1	assembler-claImm	exon	3600	3981	0	-	0	ID=g.align_2131743.exon.2;Parent=m.align_2131743;
JSEJ01000007.1	assembler-claImm	mRNA	3212	3961	0	-	0	ID=m.align_2131742;Parent=g.align_2131743;
JSEJ01000007.1	assembler-claImm	exon	3212	3961	0	-	0	ID=g.align_2131742.exon.1;Parent=m.align_2131742;
JSEJ01000007.1	assembler-claImm	gene	149656	153253	0	+	0	ID=g.align_2132177;Name=m.align_2132177;
JSEJ01000007.1	assembler-claImm	mRNA	149656	153253	0	+	0	ID=m.align_2132177;Parent=g.align_2132177;
JSEJ01000007.1	assembler-claImm	exon	149656	153253	0	+	0	ID=g.align_2132177.exon.1;Parent=m.align_2132177;
JSEJ01000007.1	assembler-claImm	mRNA	149935	153253	0	+	0	ID=m.align_2132178;Parent=g.align_2132177;
JSEJ01000007.1	assembler-claImm	exon	149935	150369	0	+	0	ID=g.align_2132178.exon.1;Parent=m.align_2132178;
JSEJ01000007.1	assembler-claImm	exon	150583	153253	0	+	0	ID=g.align_2132178.exon.2;Parent=m.align_2132178;
JSEJ01000007.1	assembler-claImm	mRNA	153251	154138	0	+	0	ID=m.align_2132179;Parent=g.align_2132177;
JSEJ01000007.1	assembler-claImm	exon	153251	154138	0	+	0	ID=g.align_2132179.exon.1;Parent=m.align_2132179;
JSEJ01000007.1	assembler-claImm	gene	4	810	0	+	0	ID=g.align_2132082;Name=m.align_2132082;
JSEJ01000007.1	assembler-claImm	mRNA	4	810	0	+	0	ID=m.align_2132082;Parent=g.align_2132082;
JSEJ01000007.1	assembler-claImm	exon	4	810	0	+	0	ID=g.align_2132082.exon.1;Parent=m.align_2132082;
JSEJ01000007.1	assembler-claImm	gene	103260	103849	0	-	0	ID=g.align_2131812;Name=m.align_2131812;
JSEJ01000007.1	assembler-claImm	mRNA	103260	103849	0	-	0	ID=m.align_2131812;Parent=g.align_2131812;
JSEJ01000007.1	assembler-claImm	exon	103260	103849	0	-	0	ID=g.align_2131812.exon.1;Parent=m.align_2131812;
JSEJ01000007.1	assembler-claImm	gene	113448	114093	0	+	0	ID=g.align_2132152;Name=m.align_2132152;
JSEJ01000007.1	assembler-claImm	mRNA	113448	114093	0	+	0	ID=m.align_2132152;Parent=g.align_2132152;
JSEJ01000007.1	assembler-claImm	exon	113448	114093	0	+	0	ID=g.align_2132152.exon.1;Parent=m.align_2132152;
JSEJ01000007.1	assembler-claImm	gene	43349	44080	0	-	0	ID=g.align_2131762;Name=m.align_2131762;
JSEJ01000007.1	assembler-claImm	mRNA	43349	44080	0	-	0	ID=m.align_2131762;Parent=g.align_2131762;
JSEJ01000007.1	assembler-claImm	exon	43349	44080	0	-	0	ID=g.align_2131762.exon.1;Parent=m.align_2131762;
JSEJ01000007.1	assembler-claImm	gene	486104	486849	0	+	0	ID=g.align_2132328;Name=m.align_2132328;
JSEJ01000007.1	assembler-claImm	mRNA	486104	486849	0	+	0	ID=m.align_2132328;Parent=g.align_2132328;
JSEJ01000007.1	assembler-claImm	exon	486104	486849	0	+	0	ID=g.align_2132328.exon.1;Parent=m.align_2132328;
JSEJ01000007.1	assembler-claImm	gene	97665	99016	0	-	0	ID=g.align_2131804;Name=m.align_2131804;
JSEJ01000007.1	assembler-claImm	mRNA	97665	99016	0	-	0	ID=m.align_2131804;Parent=g.align_2131804;
JSEJ01000007.1	assembler-claImm	exon	97665	99016	0	-	0	ID=g.align_2131804.exon.1;Parent=m.align_2131804;
JSEJ01000007.1	assembler-claImm	mRNA	98998	100060	0	-	0	ID=m.align_2131805;Parent=g.align_2131804;
JSEJ01000007.1	assembler-claImm	exon	98998	100060	0	-	0	ID=g.align_2131805.exon.1;Parent=m.align_2131805;
JSEJ01000007.1	assembler-claImm	gene	493554	494786	0	-	0	ID=g.align_2132010;Name=m.align_2132010;
JSEJ01000007.1	assembler-claImm	mRNA	493554	494786	0	-	0	ID=m.align_2132010;Parent=g.align_2132010;
JSEJ01000007.1	assembler-claImm	exon	493554	494786	0	-	0	ID=g.align_2132010.exon.1;Parent=m.align_2132010;
JSEJ01000007.1	assembler-claImm	mRNA	493554	495714	0	-	0	ID=m.align_2132011;Parent=g.align_2132010;
JSEJ01000007.1	assembler-claImm	exon	493554	494545	0	-	0	ID=g.align_2132011.exon.1;Parent=m.align_2132011;
JSEJ01000007.1	assembler-claImm	exon	495158	495714	0	-	0	ID=g.align_2132011.exon.2;Parent=m.align_2132011;
JSEJ01000007.1	assembler-claImm	gene	303575	304225	0	+	0	ID=g.align_2132252;Name=m.align_2132252;
JSEJ01000007.1	assembler-claImm	mRNA	303575	304225	0	+	0	ID=m.align_2132252;Parent=g.align_2132252;
JSEJ01000007.1	assembler-claImm	exon	303575	303730	0	+	0	ID=g.align_2132252.exon.1;Parent=m.align_2132252;
JSEJ01000007.1	assembler-claImm	exon	303781	304225	0	+	0	ID=g.align_2132252.exon.2;Parent=m.align_2132252;
JSEJ01000007.1	assembler-claImm	gene	1379	2307	0	+	0	ID=g.align_2132084;Name=m.align_2132084;
JSEJ01000007.1	assembler-claImm	mRNA	1379	2307	0	+	0	ID=m.align_2132084;Parent=g.align_2132084;
JSEJ01000007.1	assembler-claImm	exon	1379	2307	0	+	0	ID=g.align_2132084.exon.1;Parent=m.align_2132084;
JSEJ01000007.1	assembler-claImm	gene	92789	93235	0	-	0	ID=g.align_2131798;Name=m.align_2131798;
JSEJ01000007.1	assembler-claImm	mRNA	92789	93235	0	-	0	ID=m.align_2131798;Parent=g.align_2131798;
JSEJ01000007.1	assembler-claImm	exon	92789	93235	0	-	0	ID=g.align_2131798.exon.1;Parent=m.align_2131798;
JSEJ01000007.1	assembler-claImm	gene	565377	571452	0	-	0	ID=g.align_2132059;Name=m.align_2132059;
JSEJ01000007.1	assembler-claImm	mRNA	565377	571452	0	-	0	ID=m.align_2132059;Parent=g.align_2132059;
JSEJ01000007.1	assembler-claImm	exon	565377	571452	0	-	0	ID=g.align_2132059.exon.1;Parent=m.align_2132059;
JSEJ01000007.1	assembler-claImm	gene	564544	565152	0	-	0	ID=g.align_2132058;Name=m.align_2132058;
JSEJ01000007.1	assembler-claImm	mRNA	564544	565152	0	-	0	ID=m.align_2132058;Parent=g.align_2132058;
JSEJ01000007.1	assembler-claImm	exon	564544	565152	0	-	0	ID=g.align_2132058.exon.1;Parent=m.align_2132058;
JSEJ01000007.1	assembler-claImm	gene	244587	245901	0	+	0	ID=g.align_2132222;Name=m.align_2132222;
JSEJ01000007.1	assembler-claImm	mRNA	244587	245901	0	+	0	ID=m.align_2132222;Parent=g.align_2132222;
JSEJ01000007.1	assembler-claImm	exon	244587	245175	0	+	0	ID=g.align_2132222.exon.1;Parent=m.align_2132222;
JSEJ01000007.1	assembler-claImm	exon	245246	245901	0	+	0	ID=g.align_2132222.exon.2;Parent=m.align_2132222;
JSEJ01000007.1	assembler-claImm	mRNA	244853	245901	0	+	0	ID=m.align_2132223;Parent=g.align_2132222;
JSEJ01000007.1	assembler-claImm	exon	244853	245901	0	+	0	ID=g.align_2132223.exon.1;Parent=m.align_2132223;
JSEJ01000007.1	assembler-claImm	gene	345246	346088	0	+	0	ID=g.align_2132280;Name=m.align_2132280;
JSEJ01000007.1	assembler-claImm	mRNA	345246	346088	0	+	0	ID=m.align_2132280;Parent=g.align_2132280;
JSEJ01000007.1	assembler-claImm	exon	345246	346088	0	+	0	ID=g.align_2132280.exon.1;Parent=m.align_2132280;
JSEJ01000007.1	assembler-claImm	gene	120947	121364	0	-	0	ID=g.align_2132062;Name=m.align_2132062;
JSEJ01000007.1	assembler-claImm	mRNA	120947	121364	0	-	0	ID=m.align_2132062;Parent=g.align_2132062;
JSEJ01000007.1	assembler-claImm	exon	120947	121364	0	-	0	ID=g.align_2132062.exon.1;Parent=m.align_2132062;
JSEJ01000007.1	assembler-claImm	gene	89393	90903	0	-	0	ID=g.align_2131797;Name=m.align_2131797;
JSEJ01000007.1	assembler-claImm	mRNA	89393	90903	0	-	0	ID=m.align_2131797;Parent=g.align_2131797;
JSEJ01000007.1	assembler-claImm	exon	89393	90903	0	-	0	ID=g.align_2131797.exon.1;Parent=m.align_2131797;
JSEJ01000007.1	assembler-claImm	gene	69632	70309	0	-	0	ID=g.align_2131780;Name=m.align_2131780;
JSEJ01000007.1	assembler-claImm	mRNA	69632	70309	0	-	0	ID=m.align_2131780;Parent=g.align_2131780;
JSEJ01000007.1	assembler-claImm	exon	69632	70309	0	-	0	ID=g.align_2131780.exon.1;Parent=m.align_2131780;
JSEJ01000006.1	assembler-claImm	gene	372047	372675	0	+	0	ID=g.align_2131724;Name=m.align_2131724;
JSEJ01000006.1	assembler-claImm	mRNA	372047	372675	0	+	0	ID=m.align_2131724;Parent=g.align_2131724;
JSEJ01000006.1	assembler-claImm	exon	372047	372675	0	+	0	ID=g.align_2131724.exon.1;Parent=m.align_2131724;
JSEJ01000006.1	assembler-claImm	gene	361532	362019	0	-	0	ID=g.align_2131427;Name=m.align_2131427;
JSEJ01000006.1	assembler-claImm	mRNA	361532	362019	0	-	0	ID=m.align_2131427;Parent=g.align_2131427;
JSEJ01000006.1	assembler-claImm	exon	361532	362019	0	-	0	ID=g.align_2131427.exon.1;Parent=m.align_2131427;
JSEJ01000006.1	assembler-claImm	gene	557307	557749	0	+	0	ID=g.align_2131732;Name=m.align_2131732;
JSEJ01000006.1	assembler-claImm	mRNA	557307	557749	0	+	0	ID=m.align_2131732;Parent=g.align_2131732;
JSEJ01000006.1	assembler-claImm	exon	557307	557749	0	+	0	ID=g.align_2131732.exon.1;Parent=m.align_2131732;
JSEJ01000006.1	assembler-claImm	gene	347349	347829	0	+	0	ID=g.align_2131677;Name=m.align_2131677;
JSEJ01000006.1	assembler-claImm	mRNA	347349	347829	0	+	0	ID=m.align_2131677;Parent=g.align_2131677;
JSEJ01000006.1	assembler-claImm	exon	347349	347829	0	+	0	ID=g.align_2131677.exon.1;Parent=m.align_2131677;
JSEJ01000006.1	assembler-claImm	gene	403622	404063	0	+	0	ID=g.align_2131725;Name=m.align_2131725;
JSEJ01000006.1	assembler-claImm	mRNA	403622	404063	0	+	0	ID=m.align_2131725;Parent=g.align_2131725;
JSEJ01000006.1	assembler-claImm	exon	403622	404063	0	+	0	ID=g.align_2131725.exon.1;Parent=m.align_2131725;
JSEJ01000006.1	assembler-claImm	gene	417888	418902	0	-	0	ID=g.align_2131465;Name=m.align_2131465;
JSEJ01000006.1	assembler-claImm	mRNA	417888	418902	0	-	0	ID=m.align_2131465;Parent=g.align_2131465;
JSEJ01000006.1	assembler-claImm	exon	417888	418902	0	-	0	ID=g.align_2131465.exon.1;Parent=m.align_2131465;
JSEJ01000006.1	assembler-claImm	gene	116877	118367	0	+	0	ID=g.align_2131552;Name=m.align_2131552;
JSEJ01000006.1	assembler-claImm	mRNA	116877	118367	0	+	0	ID=m.align_2131552;Parent=g.align_2131552;
JSEJ01000006.1	assembler-claImm	exon	116877	118367	0	+	0	ID=g.align_2131552.exon.1;Parent=m.align_2131552;
JSEJ01000006.1	assembler-claImm	gene	55562	56056	0	+	0	ID=g.align_2131513;Name=m.align_2131513;
JSEJ01000006.1	assembler-claImm	mRNA	55562	56056	0	+	0	ID=m.align_2131513;Parent=g.align_2131513;
JSEJ01000006.1	assembler-claImm	exon	55562	56056	0	+	0	ID=g.align_2131513.exon.1;Parent=m.align_2131513;
JSEJ01000006.1	assembler-claImm	gene	469505	469929	0	-	0	ID=g.align_2131458;Name=m.align_2131458;
JSEJ01000006.1	assembler-claImm	mRNA	469505	469929	0	-	0	ID=m.align_2131458;Parent=g.align_2131458;
JSEJ01000006.1	assembler-claImm	exon	469505	469929	0	-	0	ID=g.align_2131458.exon.1;Parent=m.align_2131458;
JSEJ01000006.1	assembler-claImm	gene	106617	107294	0	+	0	ID=g.align_2131544;Name=m.align_2131544;
JSEJ01000006.1	assembler-claImm	mRNA	106617	107294	0	+	0	ID=m.align_2131544;Parent=g.align_2131544;
JSEJ01000006.1	assembler-claImm	exon	106617	107294	0	+	0	ID=g.align_2131544.exon.1;Parent=m.align_2131544;
JSEJ01000006.1	assembler-claImm	gene	119344	119902	0	+	0	ID=g.align_2131554;Name=m.align_2131554;
JSEJ01000006.1	assembler-claImm	mRNA	119344	119902	0	+	0	ID=m.align_2131554;Parent=g.align_2131554;
JSEJ01000006.1	assembler-claImm	exon	119344	119902	0	+	0	ID=g.align_2131554.exon.1;Parent=m.align_2131554;
JSEJ01000006.1	assembler-claImm	mRNA	119878	120585	0	+	0	ID=m.align_2131555;Parent=g.align_2131554;
JSEJ01000006.1	assembler-claImm	exon	119878	120585	0	+	0	ID=g.align_2131555.exon.1;Parent=m.align_2131555;
JSEJ01000006.1	assembler-claImm	gene	62138	62751	0	-	0	ID=g.align_2131274;Name=m.align_2131274;
JSEJ01000006.1	assembler-claImm	mRNA	62138	62751	0	-	0	ID=m.align_2131274;Parent=g.align_2131274;
JSEJ01000006.1	assembler-claImm	exon	62138	62751	0	-	0	ID=g.align_2131274.exon.1;Parent=m.align_2131274;
JSEJ01000006.1	assembler-claImm	mRNA	62745	63490	0	-	0	ID=m.align_2131275;Parent=g.align_2131274;
JSEJ01000006.1	assembler-claImm	exon	62745	63490	0	-	0	ID=g.align_2131275.exon.1;Parent=m.align_2131275;
JSEJ01000006.1	assembler-claImm	gene	564924	565604	0	+	0	ID=g.align_2131710;Name=m.align_2131710;
JSEJ01000006.1	assembler-claImm	mRNA	564924	565604	0	+	0	ID=m.align_2131710;Parent=g.align_2131710;
JSEJ01000006.1	assembler-claImm	exon	564924	565604	0	+	0	ID=g.align_2131710.exon.1;Parent=m.align_2131710;
JSEJ01000006.1	assembler-claImm	gene	183996	185974	0	+	0	ID=g.align_2131591;Name=m.align_2131591;
JSEJ01000006.1	assembler-claImm	mRNA	183996	185974	0	+	0	ID=m.align_2131591;Parent=g.align_2131591;
JSEJ01000006.1	assembler-claImm	exon	183996	185156	0	+	0	ID=g.align_2131591.exon.1;Parent=m.align_2131591;
JSEJ01000006.1	assembler-claImm	exon	185954	185974	0	+	0	ID=g.align_2131591.exon.2;Parent=m.align_2131591;
JSEJ01000006.1	assembler-claImm	gene	268659	270313	0	-	0	ID=g.align_2131488;Name=m.align_2131488;
JSEJ01000006.1	assembler-claImm	mRNA	268659	270313	0	-	0	ID=m.align_2131488;Parent=g.align_2131488;
JSEJ01000006.1	assembler-claImm	exon	268659	269345	0	-	0	ID=g.align_2131488.exon.1;Parent=m.align_2131488;
JSEJ01000006.1	assembler-claImm	exon	270168	270313	0	-	0	ID=g.align_2131488.exon.2;Parent=m.align_2131488;
JSEJ01000006.1	assembler-claImm	gene	190238	190821	0	+	0	ID=g.align_2131719;Name=m.align_2131719;
JSEJ01000006.1	assembler-claImm	mRNA	190238	190821	0	+	0	ID=m.align_2131719;Parent=g.align_2131719;
JSEJ01000006.1	assembler-claImm	exon	190238	190821	0	+	0	ID=g.align_2131719.exon.1;Parent=m.align_2131719;
JSEJ01000006.1	assembler-claImm	gene	96302	96722	0	+	0	ID=g.align_2131538;Name=m.align_2131538;
JSEJ01000006.1	assembler-claImm	mRNA	96302	96722	0	+	0	ID=m.align_2131538;Parent=g.align_2131538;
JSEJ01000006.1	assembler-claImm	exon	96302	96722	0	+	0	ID=g.align_2131538.exon.1;Parent=m.align_2131538;
JSEJ01000006.1	assembler-claImm	gene	13973	14602	0	-	0	ID=g.align_2131242;Name=m.align_2131242;
JSEJ01000006.1	assembler-claImm	mRNA	13973	14602	0	-	0	ID=m.align_2131242;Parent=g.align_2131242;
JSEJ01000006.1	assembler-claImm	exon	13973	14189	0	-	0	ID=g.align_2131242.exon.1;Parent=m.align_2131242;
JSEJ01000006.1	assembler-claImm	exon	14240	14602	0	-	0	ID=g.align_2131242.exon.2;Parent=m.align_2131242;
JSEJ01000006.1	assembler-claImm	mRNA	13973	14602	0	-	0	ID=m.align_2131241;Parent=g.align_2131242;
JSEJ01000006.1	assembler-claImm	exon	13973	14169	0	-	0	ID=g.align_2131241.exon.1;Parent=m.align_2131241;
JSEJ01000006.1	assembler-claImm	exon	14240	14602	0	-	0	ID=g.align_2131241.exon.2;Parent=m.align_2131241;
JSEJ01000006.1	assembler-claImm	gene	104784	106524	0	+	0	ID=g.align_2131542;Name=m.align_2131542;
JSEJ01000006.1	assembler-claImm	mRNA	104784	106524	0	+	0	ID=m.align_2131542;Parent=g.align_2131542;
JSEJ01000006.1	assembler-claImm	exon	104784	106524	0	+	0	ID=g.align_2131542.exon.1;Parent=m.align_2131542;
JSEJ01000006.1	assembler-claImm	gene	270826	271519	0	+	0	ID=g.align_2131715;Name=m.align_2131715;
JSEJ01000006.1	assembler-claImm	mRNA	270826	271519	0	+	0	ID=m.align_2131715;Parent=g.align_2131715;
JSEJ01000006.1	assembler-claImm	exon	270826	271519	0	+	0	ID=g.align_2131715.exon.1;Parent=m.align_2131715;
JSEJ01000006.1	assembler-claImm	gene	141144	144532	0	+	0	ID=g.align_2131568;Name=m.align_2131568;
JSEJ01000006.1	assembler-claImm	mRNA	141144	144532	0	+	0	ID=m.align_2131568;Parent=g.align_2131568;
JSEJ01000006.1	assembler-claImm	exon	141144	142036	0	+	0	ID=g.align_2131568.exon.1;Parent=m.align_2131568;
JSEJ01000006.1	assembler-claImm	exon	142092	144532	0	+	0	ID=g.align_2131568.exon.2;Parent=m.align_2131568;
JSEJ01000006.1	assembler-claImm	gene	442854	446681	0	+	0	ID=g.align_2131694;Name=m.align_2131694;
JSEJ01000006.1	assembler-claImm	mRNA	442854	446681	0	+	0	ID=m.align_2131694;Parent=g.align_2131694;
JSEJ01000006.1	assembler-claImm	exon	442854	443341	0	+	0	ID=g.align_2131694.exon.1;Parent=m.align_2131694;
JSEJ01000006.1	assembler-claImm	exon	443846	446329	0	+	0	ID=g.align_2131694.exon.2;Parent=m.align_2131694;
JSEJ01000006.1	assembler-claImm	exon	446668	446681	0	+	0	ID=g.align_2131694.exon.3;Parent=m.align_2131694;
JSEJ01000006.1	assembler-claImm	gene	60980	62036	0	+	0	ID=g.align_2131518;Name=m.align_2131518;
JSEJ01000006.1	assembler-claImm	mRNA	60980	62036	0	+	0	ID=m.align_2131518;Parent=g.align_2131518;
JSEJ01000006.1	assembler-claImm	exon	60980	61707	0	+	0	ID=g.align_2131518.exon.1;Parent=m.align_2131518;
JSEJ01000006.1	assembler-claImm	exon	61762	62036	0	+	0	ID=g.align_2131518.exon.2;Parent=m.align_2131518;
JSEJ01000006.1	assembler-claImm	gene	376730	377120	0	-	0	ID=g.align_2131452;Name=m.align_2131452;
JSEJ01000006.1	assembler-claImm	mRNA	376730	377120	0	-	0	ID=m.align_2131452;Parent=g.align_2131452;
JSEJ01000006.1	assembler-claImm	exon	376730	377120	0	-	0	ID=g.align_2131452.exon.1;Parent=m.align_2131452;
JSEJ01000006.1	assembler-claImm	gene	479195	479920	0	+	0	ID=g.align_2131723;Name=m.align_2131723;
JSEJ01000006.1	assembler-claImm	mRNA	479195	479920	0	+	0	ID=m.align_2131723;Parent=g.align_2131723;
JSEJ01000006.1	assembler-claImm	exon	479195	479755	0	+	0	ID=g.align_2131723.exon.1;Parent=m.align_2131723;
JSEJ01000006.1	assembler-claImm	exon	479886	479920	0	+	0	ID=g.align_2131723.exon.2;Parent=m.align_2131723;
JSEJ01000006.1	assembler-claImm	gene	247452	248283	0	+	0	ID=g.align_2131621;Name=m.align_2131621;
JSEJ01000006.1	assembler-claImm	mRNA	247452	248283	0	+	0	ID=m.align_2131621;Parent=g.align_2131621;
JSEJ01000006.1	assembler-claImm	exon	247452	248283	0	+	0	ID=g.align_2131621.exon.1;Parent=m.align_2131621;
JSEJ01000006.1	assembler-claImm	mRNA	248270	248962	0	+	0	ID=m.align_2131622;Parent=g.align_2131621;
JSEJ01000006.1	assembler-claImm	exon	248270	248962	0	+	0	ID=g.align_2131622.exon.1;Parent=m.align_2131622;
JSEJ01000006.1	assembler-claImm	gene	140365	141136	0	+	0	ID=g.align_2131567;Name=m.align_2131567;
JSEJ01000006.1	assembler-claImm	mRNA	140365	141136	0	+	0	ID=m.align_2131567;Parent=g.align_2131567;
JSEJ01000006.1	assembler-claImm	exon	140365	141136	0	+	0	ID=g.align_2131567.exon.1;Parent=m.align_2131567;
JSEJ01000006.1	assembler-claImm	gene	260216	260721	0	-	0	ID=g.align_2131370;Name=m.align_2131370;
JSEJ01000006.1	assembler-claImm	mRNA	260216	260721	0	-	0	ID=m.align_2131370;Parent=g.align_2131370;
JSEJ01000006.1	assembler-claImm	exon	260216	260721	0	-	0	ID=g.align_2131370.exon.1;Parent=m.align_2131370;
JSEJ01000006.1	assembler-claImm	gene	314617	315405	0	+	0	ID=g.align_2131664;Name=m.align_2131664;
JSEJ01000006.1	assembler-claImm	mRNA	314617	315405	0	+	0	ID=m.align_2131664;Parent=g.align_2131664;
JSEJ01000006.1	assembler-claImm	exon	314617	315405	0	+	0	ID=g.align_2131664.exon.1;Parent=m.align_2131664;
JSEJ01000006.1	assembler-claImm	gene	207658	208517	0	+	0	ID=g.align_2131737;Name=m.align_2131737;
JSEJ01000006.1	assembler-claImm	mRNA	207658	208517	0	+	0	ID=m.align_2131737;Parent=g.align_2131737;
JSEJ01000006.1	assembler-claImm	exon	207658	208517	0	+	0	ID=g.align_2131737.exon.1;Parent=m.align_2131737;
JSEJ01000006.1	assembler-claImm	gene	223630	224284	0	-	0	ID=g.align_2131351;Name=m.align_2131351;
JSEJ01000006.1	assembler-claImm	mRNA	223630	224284	0	-	0	ID=m.align_2131351;Parent=g.align_2131351;
JSEJ01000006.1	assembler-claImm	exon	223630	224284	0	-	0	ID=g.align_2131351.exon.1;Parent=m.align_2131351;
JSEJ01000006.1	assembler-claImm	mRNA	224259	225003	0	-	0	ID=m.align_2131352;Parent=g.align_2131351;
JSEJ01000006.1	assembler-claImm	exon	224259	225003	0	-	0	ID=g.align_2131352.exon.1;Parent=m.align_2131352;
JSEJ01000006.1	assembler-claImm	gene	292061	292779	0	-	0	ID=g.align_2131385;Name=m.align_2131385;
JSEJ01000006.1	assembler-claImm	mRNA	292061	292779	0	-	0	ID=m.align_2131385;Parent=g.align_2131385;
JSEJ01000006.1	assembler-claImm	exon	292061	292779	0	-	0	ID=g.align_2131385.exon.1;Parent=m.align_2131385;
JSEJ01000006.1	assembler-claImm	gene	278900	279283	0	+	0	ID=g.align_2131635;Name=m.align_2131635;
JSEJ01000006.1	assembler-claImm	mRNA	278900	279283	0	+	0	ID=m.align_2131635;Parent=g.align_2131635;
JSEJ01000006.1	assembler-claImm	exon	278900	279283	0	+	0	ID=g.align_2131635.exon.1;Parent=m.align_2131635;
JSEJ01000006.1	assembler-claImm	gene	121312	123176	0	+	0	ID=g.align_2131557;Name=m.align_2131557;
JSEJ01000006.1	assembler-claImm	mRNA	121312	123176	0	+	0	ID=m.align_2131557;Parent=g.align_2131557;
JSEJ01000006.1	assembler-claImm	exon	121312	123176	0	+	0	ID=g.align_2131557.exon.1;Parent=m.align_2131557;
JSEJ01000006.1	assembler-claImm	gene	75930	76579	0	+	0	ID=g.align_2131727;Name=m.align_2131727;
JSEJ01000006.1	assembler-claImm	mRNA	75930	76579	0	+	0	ID=m.align_2131727;Parent=g.align_2131727;
JSEJ01000006.1	assembler-claImm	exon	75930	76579	0	+	0	ID=g.align_2131727.exon.1;Parent=m.align_2131727;
JSEJ01000006.1	assembler-claImm	gene	251456	253189	0	-	0	ID=g.align_2131363;Name=m.align_2131363;
JSEJ01000006.1	assembler-claImm	mRNA	251456	253189	0	-	0	ID=m.align_2131363;Parent=g.align_2131363;
JSEJ01000006.1	assembler-claImm	exon	251456	253189	0	-	0	ID=g.align_2131363.exon.1;Parent=m.align_2131363;
JSEJ01000006.1	assembler-claImm	gene	520010	521902	0	+	0	ID=g.align_2131734;Name=m.align_2131734;
JSEJ01000006.1	assembler-claImm	mRNA	520010	521902	0	+	0	ID=m.align_2131734;Parent=g.align_2131734;
JSEJ01000006.1	assembler-claImm	exon	520010	521902	0	+	0	ID=g.align_2131734.exon.1;Parent=m.align_2131734;
JSEJ01000006.1	assembler-claImm	gene	100947	101637	0	-	0	ID=g.align_2131289;Name=m.align_2131289;
JSEJ01000006.1	assembler-claImm	mRNA	100947	101637	0	-	0	ID=m.align_2131289;Parent=g.align_2131289;
JSEJ01000006.1	assembler-claImm	exon	100947	101637	0	-	0	ID=g.align_2131289.exon.1;Parent=m.align_2131289;
JSEJ01000006.1	assembler-claImm	gene	130088	130652	0	-	0	ID=g.align_2131314;Name=m.align_2131314;
JSEJ01000006.1	assembler-claImm	mRNA	130088	130652	0	-	0	ID=m.align_2131314;Parent=g.align_2131314;
JSEJ01000006.1	assembler-claImm	exon	130088	130652	0	-	0	ID=g.align_2131314.exon.1;Parent=m.align_2131314;
JSEJ01000006.1	assembler-claImm	gene	58318	59105	0	-	0	ID=g.align_2131269;Name=m.align_2131269;
JSEJ01000006.1	assembler-claImm	mRNA	58318	59105	0	-	0	ID=m.align_2131269;Parent=g.align_2131269;
JSEJ01000006.1	assembler-claImm	exon	58318	59105	0	-	0	ID=g.align_2131269.exon.1;Parent=m.align_2131269;
JSEJ01000006.1	assembler-claImm	mRNA	58318	59942	0	-	0	ID=m.align_2131268;Parent=g.align_2131269;
JSEJ01000006.1	assembler-claImm	exon	58318	59013	0	-	0	ID=g.align_2131268.exon.1;Parent=m.align_2131268;
JSEJ01000006.1	assembler-claImm	exon	59084	59942	0	-	0	ID=g.align_2131268.exon.2;Parent=m.align_2131268;
JSEJ01000006.1	assembler-claImm	gene	188063	188964	0	+	0	ID=g.align_2131592;Name=m.align_2131592;
JSEJ01000006.1	assembler-claImm	mRNA	188063	188964	0	+	0	ID=m.align_2131592;Parent=g.align_2131592;
JSEJ01000006.1	assembler-claImm	exon	188063	188964	0	+	0	ID=g.align_2131592.exon.1;Parent=m.align_2131592;
JSEJ01000006.1	assembler-claImm	gene	504460	505640	0	-	0	ID=g.align_2131469;Name=m.align_2131469;
JSEJ01000006.1	assembler-claImm	mRNA	504460	505640	0	-	0	ID=m.align_2131469;Parent=g.align_2131469;
JSEJ01000006.1	assembler-claImm	exon	504460	505640	0	-	0	ID=g.align_2131469.exon.1;Parent=m.align_2131469;
JSEJ01000272.1	assembler-claImm	gene	3325	5119	0	-	0	ID=g.align_2174980;Name=m.align_2174980;
JSEJ01000272.1	assembler-claImm	mRNA	3325	5119	0	-	0	ID=m.align_2174980;Parent=g.align_2174980;
JSEJ01000272.1	assembler-claImm	exon	3325	3331	0	-	0	ID=g.align_2174980.exon.1;Parent=m.align_2174980;
JSEJ01000272.1	assembler-claImm	exon	4031	5119	0	-	0	ID=g.align_2174980.exon.2;Parent=m.align_2174980;
JSEJ01000272.1	assembler-claImm	gene	585	2023	0	-	0	ID=g.align_2174979;Name=m.align_2174979;
JSEJ01000272.1	assembler-claImm	mRNA	585	2023	0	-	0	ID=m.align_2174979;Parent=g.align_2174979;
JSEJ01000272.1	assembler-claImm	exon	585	1699	0	-	0	ID=g.align_2174979.exon.1;Parent=m.align_2174979;
JSEJ01000272.1	assembler-claImm	exon	1750	2023	0	-	0	ID=g.align_2174979.exon.2;Parent=m.align_2174979;
JSEJ01000202.1	assembler-claImm	gene	32937	33382	0	-	0	ID=g.align_2173518;Name=m.align_2173518;
JSEJ01000202.1	assembler-claImm	mRNA	32937	33382	0	-	0	ID=m.align_2173518;Parent=g.align_2173518;
JSEJ01000202.1	assembler-claImm	exon	32937	33382	0	-	0	ID=g.align_2173518.exon.1;Parent=m.align_2173518;
JSEJ01000202.1	assembler-claImm	gene	28245	28996	0	-	0	ID=g.align_2173514;Name=m.align_2173514;
JSEJ01000202.1	assembler-claImm	mRNA	28245	28996	0	-	0	ID=m.align_2173514;Parent=g.align_2173514;
JSEJ01000202.1	assembler-claImm	exon	28245	28996	0	-	0	ID=g.align_2173514.exon.1;Parent=m.align_2173514;
JSEJ01000202.1	assembler-claImm	gene	31061	31684	0	+	0	ID=g.align_2173535;Name=m.align_2173535;
JSEJ01000202.1	assembler-claImm	mRNA	31061	31684	0	+	0	ID=m.align_2173535;Parent=g.align_2173535;
JSEJ01000202.1	assembler-claImm	exon	31061	31684	0	+	0	ID=g.align_2173535.exon.1;Parent=m.align_2173535;
JSEJ01000202.1	assembler-claImm	gene	10442	10984	0	+	0	ID=g.align_2173533;Name=m.align_2173533;
JSEJ01000202.1	assembler-claImm	mRNA	10442	10984	0	+	0	ID=m.align_2173533;Parent=g.align_2173533;
JSEJ01000202.1	assembler-claImm	exon	10442	10984	0	+	0	ID=g.align_2173533.exon.1;Parent=m.align_2173533;
JSEJ01000202.1	assembler-claImm	gene	29059	30315	0	-	0	ID=g.align_2173515;Name=m.align_2173515;
JSEJ01000202.1	assembler-claImm	mRNA	29059	30315	0	-	0	ID=m.align_2173515;Parent=g.align_2173515;
JSEJ01000202.1	assembler-claImm	exon	29059	30315	0	-	0	ID=g.align_2173515.exon.1;Parent=m.align_2173515;
JSEJ01000202.1	assembler-claImm	gene	19771	20929	0	+	0	ID=g.align_2173524;Name=m.align_2173524;
JSEJ01000202.1	assembler-claImm	mRNA	19771	20929	0	+	0	ID=m.align_2173524;Parent=g.align_2173524;
JSEJ01000202.1	assembler-claImm	exon	19771	20929	0	+	0	ID=g.align_2173524.exon.1;Parent=m.align_2173524;
JSEJ01000108.1	assembler-claImm	gene	46244	46832	0	+	0	ID=g.align_2164374;Name=m.align_2164374;
JSEJ01000108.1	assembler-claImm	mRNA	46244	46832	0	+	0	ID=m.align_2164374;Parent=g.align_2164374;
JSEJ01000108.1	assembler-claImm	exon	46244	46832	0	+	0	ID=g.align_2164374.exon.1;Parent=m.align_2164374;
JSEJ01000108.1	assembler-claImm	gene	30310	30856	0	+	0	ID=g.align_2164356;Name=m.align_2164356;
JSEJ01000108.1	assembler-claImm	mRNA	30310	30856	0	+	0	ID=m.align_2164356;Parent=g.align_2164356;
JSEJ01000108.1	assembler-claImm	exon	30310	30856	0	+	0	ID=g.align_2164356.exon.1;Parent=m.align_2164356;
JSEJ01000108.1	assembler-claImm	gene	12820	13454	0	+	0	ID=g.align_2164341;Name=m.align_2164341;
JSEJ01000108.1	assembler-claImm	mRNA	12820	13454	0	+	0	ID=m.align_2164341;Parent=g.align_2164341;
JSEJ01000108.1	assembler-claImm	exon	12820	13454	0	+	0	ID=g.align_2164341.exon.1;Parent=m.align_2164341;
JSEJ01000108.1	assembler-claImm	gene	111733	112589	0	-	0	ID=g.align_2164484;Name=m.align_2164484;
JSEJ01000108.1	assembler-claImm	mRNA	111733	112589	0	-	0	ID=m.align_2164484;Parent=g.align_2164484;
JSEJ01000108.1	assembler-claImm	exon	111733	112383	0	-	0	ID=g.align_2164484.exon.1;Parent=m.align_2164484;
JSEJ01000108.1	assembler-claImm	exon	112474	112589	0	-	0	ID=g.align_2164484.exon.2;Parent=m.align_2164484;
JSEJ01000108.1	assembler-claImm	gene	144181	146553	0	+	0	ID=g.align_2164420;Name=m.align_2164420;
JSEJ01000108.1	assembler-claImm	mRNA	144181	146553	0	+	0	ID=m.align_2164420;Parent=g.align_2164420;
JSEJ01000108.1	assembler-claImm	exon	144181	144194	0	+	0	ID=g.align_2164420.exon.1;Parent=m.align_2164420;
JSEJ01000108.1	assembler-claImm	exon	145649	146428	0	+	0	ID=g.align_2164420.exon.2;Parent=m.align_2164420;
JSEJ01000108.1	assembler-claImm	exon	146476	146553	0	+	0	ID=g.align_2164420.exon.3;Parent=m.align_2164420;
JSEJ01000108.1	assembler-claImm	gene	19492	20602	0	+	0	ID=g.align_2164351;Name=m.align_2164351;
JSEJ01000108.1	assembler-claImm	mRNA	19492	20602	0	+	0	ID=m.align_2164351;Parent=g.align_2164351;
JSEJ01000108.1	assembler-claImm	exon	19492	20602	0	+	0	ID=g.align_2164351.exon.1;Parent=m.align_2164351;
JSEJ01000108.1	assembler-claImm	gene	60824	62483	0	+	0	ID=g.align_2164382;Name=m.align_2164382;
JSEJ01000108.1	assembler-claImm	mRNA	60824	62483	0	+	0	ID=m.align_2164382;Parent=g.align_2164382;
JSEJ01000108.1	assembler-claImm	exon	60824	61004	0	+	0	ID=g.align_2164382.exon.1;Parent=m.align_2164382;
JSEJ01000108.1	assembler-claImm	exon	61062	62483	0	+	0	ID=g.align_2164382.exon.2;Parent=m.align_2164382;
JSEJ01000108.1	assembler-claImm	mRNA	60824	62483	0	+	0	ID=m.align_2164383;Parent=g.align_2164382;
JSEJ01000108.1	assembler-claImm	exon	60824	62483	0	+	0	ID=g.align_2164383.exon.1;Parent=m.align_2164383;
JSEJ01000108.1	assembler-claImm	mRNA	60824	62483	0	+	0	ID=m.align_2164384;Parent=g.align_2164382;
JSEJ01000108.1	assembler-claImm	exon	60824	61004	0	+	0	ID=g.align_2164384.exon.1;Parent=m.align_2164384;
JSEJ01000108.1	assembler-claImm	exon	61077	62483	0	+	0	ID=g.align_2164384.exon.2;Parent=m.align_2164384;
JSEJ01000108.1	assembler-claImm	gene	92016	92601	0	+	0	ID=g.align_2164395;Name=m.align_2164395;
JSEJ01000108.1	assembler-claImm	mRNA	92016	92601	0	+	0	ID=m.align_2164395;Parent=g.align_2164395;
JSEJ01000108.1	assembler-claImm	exon	92016	92601	0	+	0	ID=g.align_2164395.exon.1;Parent=m.align_2164395;
JSEJ01000108.1	assembler-claImm	gene	58326	59466	0	+	0	ID=g.align_2164379;Name=m.align_2164379;
JSEJ01000108.1	assembler-claImm	mRNA	58326	59466	0	+	0	ID=m.align_2164379;Parent=g.align_2164379;
JSEJ01000108.1	assembler-claImm	exon	58326	59466	0	+	0	ID=g.align_2164379.exon.1;Parent=m.align_2164379;
JSEJ01000108.1	assembler-claImm	mRNA	58326	59466	0	+	0	ID=m.align_2164380;Parent=g.align_2164379;
JSEJ01000108.1	assembler-claImm	exon	58326	58480	0	+	0	ID=g.align_2164380.exon.1;Parent=m.align_2164380;
JSEJ01000108.1	assembler-claImm	exon	58535	59466	0	+	0	ID=g.align_2164380.exon.2;Parent=m.align_2164380;
JSEJ01000108.1	assembler-claImm	gene	37400	38063	0	+	0	ID=g.align_2164361;Name=m.align_2164361;
JSEJ01000108.1	assembler-claImm	mRNA	37400	38063	0	+	0	ID=m.align_2164361;Parent=g.align_2164361;
JSEJ01000108.1	assembler-claImm	exon	37400	38063	0	+	0	ID=g.align_2164361.exon.1;Parent=m.align_2164361;
JSEJ01000108.1	assembler-claImm	gene	18501	19745	0	-	0	ID=g.align_2164429;Name=m.align_2164429;
JSEJ01000108.1	assembler-claImm	mRNA	18501	19745	0	-	0	ID=m.align_2164429;Parent=g.align_2164429;
JSEJ01000108.1	assembler-claImm	exon	18501	19745	0	-	0	ID=g.align_2164429.exon.1;Parent=m.align_2164429;
JSEJ01000108.1	assembler-claImm	gene	103703	104789	0	+	0	ID=g.align_2164404;Name=m.align_2164404;
JSEJ01000108.1	assembler-claImm	mRNA	103703	104789	0	+	0	ID=m.align_2164404;Parent=g.align_2164404;
JSEJ01000108.1	assembler-claImm	exon	103703	104789	0	+	0	ID=g.align_2164404.exon.1;Parent=m.align_2164404;
JSEJ01000108.1	assembler-claImm	gene	38171	38685	0	+	0	ID=g.align_2164362;Name=m.align_2164362;
JSEJ01000108.1	assembler-claImm	mRNA	38171	38685	0	+	0	ID=m.align_2164362;Parent=g.align_2164362;
JSEJ01000108.1	assembler-claImm	exon	38171	38685	0	+	0	ID=g.align_2164362.exon.1;Parent=m.align_2164362;
JSEJ01000108.1	assembler-claImm	gene	87812	88759	0	-	0	ID=g.align_2164496;Name=m.align_2164496;
JSEJ01000108.1	assembler-claImm	mRNA	87812	88759	0	-	0	ID=m.align_2164496;Parent=g.align_2164496;
JSEJ01000108.1	assembler-claImm	exon	87812	88759	0	-	0	ID=g.align_2164496.exon.1;Parent=m.align_2164496;
JSEJ01000108.1	assembler-claImm	gene	63843	66721	0	+	0	ID=g.align_2164385;Name=m.align_2164385;
JSEJ01000108.1	assembler-claImm	mRNA	63843	66721	0	+	0	ID=m.align_2164385;Parent=g.align_2164385;
JSEJ01000108.1	assembler-claImm	exon	63843	66721	0	+	0	ID=g.align_2164385.exon.1;Parent=m.align_2164385;
JSEJ01000081.1	assembler-claImm	gene	11524	11947	0	+	0	ID=g.align_2158876;Name=m.align_2158876;
JSEJ01000081.1	assembler-claImm	mRNA	11524	11947	0	+	0	ID=m.align_2158876;Parent=g.align_2158876;
JSEJ01000081.1	assembler-claImm	exon	11524	11947	0	+	0	ID=g.align_2158876.exon.1;Parent=m.align_2158876;
JSEJ01000081.1	assembler-claImm	gene	68781	69466	0	-	0	ID=g.align_2158770;Name=m.align_2158770;
JSEJ01000081.1	assembler-claImm	mRNA	68781	69466	0	-	0	ID=m.align_2158770;Parent=g.align_2158770;
JSEJ01000081.1	assembler-claImm	exon	68781	69466	0	-	0	ID=g.align_2158770.exon.1;Parent=m.align_2158770;
JSEJ01000081.1	assembler-claImm	gene	38991	39792	0	+	0	ID=g.align_2158891;Name=m.align_2158891;
JSEJ01000081.1	assembler-claImm	mRNA	38991	39792	0	+	0	ID=m.align_2158891;Parent=g.align_2158891;
JSEJ01000081.1	assembler-claImm	exon	38991	39792	0	+	0	ID=g.align_2158891.exon.1;Parent=m.align_2158891;
JSEJ01000081.1	assembler-claImm	mRNA	39008	39792	0	+	0	ID=m.align_2158892;Parent=g.align_2158891;
JSEJ01000081.1	assembler-claImm	exon	39008	39028	0	+	0	ID=g.align_2158892.exon.1;Parent=m.align_2158892;
JSEJ01000081.1	assembler-claImm	exon	39082	39792	0	+	0	ID=g.align_2158892.exon.2;Parent=m.align_2158892;
JSEJ01000081.1	assembler-claImm	gene	64721	65510	0	-	0	ID=g.align_2158766;Name=m.align_2158766;
JSEJ01000081.1	assembler-claImm	mRNA	64721	65510	0	-	0	ID=m.align_2158766;Parent=g.align_2158766;
JSEJ01000081.1	assembler-claImm	exon	64721	65510	0	-	0	ID=g.align_2158766.exon.1;Parent=m.align_2158766;
JSEJ01000081.1	assembler-claImm	mRNA	65434	66176	0	-	0	ID=m.align_2158767;Parent=g.align_2158766;
JSEJ01000081.1	assembler-claImm	exon	65434	65461	0	-	0	ID=g.align_2158767.exon.1;Parent=m.align_2158767;
JSEJ01000081.1	assembler-claImm	exon	65522	66176	0	-	0	ID=g.align_2158767.exon.2;Parent=m.align_2158767;
JSEJ01000081.1	assembler-claImm	mRNA	65487	66006	0	-	0	ID=m.align_2158768;Parent=g.align_2158766;
JSEJ01000081.1	assembler-claImm	exon	65487	66006	0	-	0	ID=g.align_2158768.exon.1;Parent=m.align_2158768;
JSEJ01000081.1	assembler-claImm	gene	30542	31269	0	+	0	ID=g.align_2158884;Name=m.align_2158884;
JSEJ01000081.1	assembler-claImm	mRNA	30542	31269	0	+	0	ID=m.align_2158884;Parent=g.align_2158884;
JSEJ01000081.1	assembler-claImm	exon	30542	31269	0	+	0	ID=g.align_2158884.exon.1;Parent=m.align_2158884;
JSEJ01000081.1	assembler-claImm	gene	61372	62947	0	-	0	ID=g.align_2158761;Name=m.align_2158761;
JSEJ01000081.1	assembler-claImm	mRNA	61372	62947	0	-	0	ID=m.align_2158761;Parent=g.align_2158761;
JSEJ01000081.1	assembler-claImm	exon	61372	62947	0	-	0	ID=g.align_2158761.exon.1;Parent=m.align_2158761;
JSEJ01000081.1	assembler-claImm	mRNA	61427	62802	0	-	0	ID=m.align_2158762;Parent=g.align_2158761;
JSEJ01000081.1	assembler-claImm	exon	61427	62366	0	-	0	ID=g.align_2158762.exon.1;Parent=m.align_2158762;
JSEJ01000081.1	assembler-claImm	exon	62419	62802	0	-	0	ID=g.align_2158762.exon.2;Parent=m.align_2158762;
JSEJ01000081.1	assembler-claImm	gene	138201	139254	0	+	0	ID=g.align_2158963;Name=m.align_2158963;
JSEJ01000081.1	assembler-claImm	mRNA	138201	139254	0	+	0	ID=m.align_2158963;Parent=g.align_2158963;
JSEJ01000081.1	assembler-claImm	exon	138201	138250	0	+	0	ID=g.align_2158963.exon.1;Parent=m.align_2158963;
JSEJ01000081.1	assembler-claImm	exon	138328	139254	0	+	0	ID=g.align_2158963.exon.2;Parent=m.align_2158963;
JSEJ01000081.1	assembler-claImm	gene	51292	51851	0	+	0	ID=g.align_2158901;Name=m.align_2158901;
JSEJ01000081.1	assembler-claImm	mRNA	51292	51851	0	+	0	ID=m.align_2158901;Parent=g.align_2158901;
JSEJ01000081.1	assembler-claImm	exon	51292	51851	0	+	0	ID=g.align_2158901.exon.1;Parent=m.align_2158901;
JSEJ01000081.1	assembler-claImm	gene	87994	90284	0	+	0	ID=g.align_2158927;Name=m.align_2158927;
JSEJ01000081.1	assembler-claImm	mRNA	87994	90284	0	+	0	ID=m.align_2158927;Parent=g.align_2158927;
JSEJ01000081.1	assembler-claImm	exon	87994	90284	0	+	0	ID=g.align_2158927.exon.1;Parent=m.align_2158927;
JSEJ01000081.1	assembler-claImm	gene	60458	61236	0	-	0	ID=g.align_2158868;Name=m.align_2158868;
JSEJ01000081.1	assembler-claImm	mRNA	60458	61236	0	-	0	ID=m.align_2158868;Parent=g.align_2158868;
JSEJ01000081.1	assembler-claImm	exon	60458	61236	0	-	0	ID=g.align_2158868.exon.1;Parent=m.align_2158868;
JSEJ01000081.1	assembler-claImm	gene	43711	44251	0	-	0	ID=g.align_2158755;Name=m.align_2158755;
JSEJ01000081.1	assembler-claImm	mRNA	43711	44251	0	-	0	ID=m.align_2158755;Parent=g.align_2158755;
JSEJ01000081.1	assembler-claImm	exon	43711	44251	0	-	0	ID=g.align_2158755.exon.1;Parent=m.align_2158755;
JSEJ01000081.1	assembler-claImm	gene	160611	162933	0	+	0	ID=g.align_2158978;Name=m.align_2158978;
JSEJ01000081.1	assembler-claImm	mRNA	160611	162933	0	+	0	ID=m.align_2158978;Parent=g.align_2158978;
JSEJ01000081.1	assembler-claImm	exon	160611	162933	0	+	0	ID=g.align_2158978.exon.1;Parent=m.align_2158978;
JSEJ01000081.1	assembler-claImm	mRNA	160611	163120	0	+	0	ID=m.align_2158979;Parent=g.align_2158978;
JSEJ01000081.1	assembler-claImm	exon	160611	161757	0	+	0	ID=g.align_2158979.exon.1;Parent=m.align_2158979;
JSEJ01000081.1	assembler-claImm	exon	161807	163120	0	+	0	ID=g.align_2158979.exon.2;Parent=m.align_2158979;
JSEJ01000081.1	assembler-claImm	gene	83676	87914	0	+	0	ID=g.align_2158925;Name=m.align_2158925;
JSEJ01000081.1	assembler-claImm	mRNA	83676	87914	0	+	0	ID=m.align_2158925;Parent=g.align_2158925;
JSEJ01000081.1	assembler-claImm	exon	83676	87914	0	+	0	ID=g.align_2158925.exon.1;Parent=m.align_2158925;
JSEJ01000081.1	assembler-claImm	mRNA	84886	85920	0	+	0	ID=m.align_2158926;Parent=g.align_2158925;
JSEJ01000081.1	assembler-claImm	exon	84886	85217	0	+	0	ID=g.align_2158926.exon.1;Parent=m.align_2158926;
JSEJ01000081.1	assembler-claImm	exon	85350	85920	0	+	0	ID=g.align_2158926.exon.2;Parent=m.align_2158926;
JSEJ01000081.1	assembler-claImm	gene	130533	131009	0	-	0	ID=g.align_2158818;Name=m.align_2158818;
JSEJ01000081.1	assembler-claImm	mRNA	130533	131009	0	-	0	ID=m.align_2158818;Parent=g.align_2158818;
JSEJ01000081.1	assembler-claImm	exon	130533	131009	0	-	0	ID=g.align_2158818.exon.1;Parent=m.align_2158818;
JSEJ01000081.1	assembler-claImm	gene	71581	72554	0	-	0	ID=g.align_2158773;Name=m.align_2158773;
JSEJ01000081.1	assembler-claImm	mRNA	71581	72554	0	-	0	ID=m.align_2158773;Parent=g.align_2158773;
JSEJ01000081.1	assembler-claImm	exon	71581	72554	0	-	0	ID=g.align_2158773.exon.1;Parent=m.align_2158773;
JSEJ01000081.1	assembler-claImm	gene	90963	91401	0	-	0	ID=g.align_2158786;Name=m.align_2158786;
JSEJ01000081.1	assembler-claImm	mRNA	90963	91401	0	-	0	ID=m.align_2158786;Parent=g.align_2158786;
JSEJ01000081.1	assembler-claImm	exon	90963	91401	0	-	0	ID=g.align_2158786.exon.1;Parent=m.align_2158786;
JSEJ01000081.1	assembler-claImm	gene	168975	171120	0	+	0	ID=g.align_2158983;Name=m.align_2158983;
JSEJ01000081.1	assembler-claImm	mRNA	168975	171120	0	+	0	ID=m.align_2158983;Parent=g.align_2158983;
JSEJ01000081.1	assembler-claImm	exon	168975	169382	0	+	0	ID=g.align_2158983.exon.1;Parent=m.align_2158983;
JSEJ01000081.1	assembler-claImm	exon	170045	171120	0	+	0	ID=g.align_2158983.exon.2;Parent=m.align_2158983;
JSEJ01000081.1	assembler-claImm	gene	92448	93582	0	-	0	ID=g.align_2158787;Name=m.align_2158787;
JSEJ01000081.1	assembler-claImm	mRNA	92448	93582	0	-	0	ID=m.align_2158787;Parent=g.align_2158787;
JSEJ01000081.1	assembler-claImm	exon	92448	93582	0	-	0	ID=g.align_2158787.exon.1;Parent=m.align_2158787;
JSEJ01000081.1	assembler-claImm	gene	43948	44663	0	+	0	ID=g.align_2158896;Name=m.align_2158896;
JSEJ01000081.1	assembler-claImm	mRNA	43948	44663	0	+	0	ID=m.align_2158896;Parent=g.align_2158896;
JSEJ01000081.1	assembler-claImm	exon	43948	44290	0	+	0	ID=g.align_2158896.exon.1;Parent=m.align_2158896;
JSEJ01000081.1	assembler-claImm	exon	44354	44663	0	+	0	ID=g.align_2158896.exon.2;Parent=m.align_2158896;
JSEJ01000081.1	assembler-claImm	gene	10540	11185	0	+	0	ID=g.align_2158874;Name=m.align_2158874;
JSEJ01000081.1	assembler-claImm	mRNA	10540	11185	0	+	0	ID=m.align_2158874;Parent=g.align_2158874;
JSEJ01000081.1	assembler-claImm	exon	10540	11185	0	+	0	ID=g.align_2158874.exon.1;Parent=m.align_2158874;
JSEJ01000081.1	assembler-claImm	gene	145148	146375	0	+	0	ID=g.align_2158970;Name=m.align_2158970;
JSEJ01000081.1	assembler-claImm	mRNA	145148	146375	0	+	0	ID=m.align_2158970;Parent=g.align_2158970;
JSEJ01000081.1	assembler-claImm	exon	145148	146375	0	+	0	ID=g.align_2158970.exon.1;Parent=m.align_2158970;
[truncated: 14,191 more rows]

## Sheet: noKnownFuncGFF3
JSEJ01000043.1	assembler-claImm	gene	214979	215258	0	-	0	ID=g.align_2148594;Name=m.align_2148594;
JSEJ01000043.1	assembler-claImm	mRNA	214979	215258	0	-	0	ID=m.align_2148594;Parent=g.align_2148594;
JSEJ01000043.1	assembler-claImm	exon	214979	215258	0	-	0	ID=g.align_2148594.exon.1;Parent=m.align_2148594;
JSEJ01000043.1	assembler-claImm	gene	59591	59850	0	-	0	ID=g.align_2148480;Name=m.align_2148480;
JSEJ01000043.1	assembler-claImm	mRNA	59591	59850	0	-	0	ID=m.align_2148480;Parent=g.align_2148480;
JSEJ01000043.1	assembler-claImm	exon	59591	59850	0	-	0	ID=g.align_2148480.exon.1;Parent=m.align_2148480;
JSEJ01000043.1	assembler-claImm	gene	205719	206239	0	+	0	ID=g.align_2148390;Name=m.align_2148390;
JSEJ01000043.1	assembler-claImm	mRNA	205719	206239	0	+	0	ID=m.align_2148390;Parent=g.align_2148390;
JSEJ01000043.1	assembler-claImm	exon	205719	206013	0	+	0	ID=g.align_2148390.exon.1;Parent=m.align_2148390;
JSEJ01000043.1	assembler-claImm	exon	206112	206239	0	+	0	ID=g.align_2148390.exon.2;Parent=m.align_2148390;
JSEJ01000043.1	assembler-claImm	mRNA	206228	206501	0	+	0	ID=m.align_2148391;Parent=g.align_2148390;
JSEJ01000043.1	assembler-claImm	exon	206228	206501	0	+	0	ID=g.align_2148391.exon.1;Parent=m.align_2148391;
JSEJ01000043.1	assembler-claImm	gene	93114	93486	0	+	0	ID=g.align_2148318;Name=m.align_2148318;
JSEJ01000043.1	assembler-claImm	mRNA	93114	93486	0	+	0	ID=m.align_2148318;Parent=g.align_2148318;
JSEJ01000043.1	assembler-claImm	exon	93114	93486	0	+	0	ID=g.align_2148318.exon.1;Parent=m.align_2148318;
JSEJ01000043.1	assembler-claImm	gene	145984	146216	0	+	0	ID=g.align_2148343;Name=m.align_2148343;
JSEJ01000043.1	assembler-claImm	mRNA	145984	146216	0	+	0	ID=m.align_2148343;Parent=g.align_2148343;
JSEJ01000043.1	assembler-claImm	exon	145984	146216	0	+	0	ID=g.align_2148343.exon.1;Parent=m.align_2148343;
JSEJ01000043.1	assembler-claImm	gene	187890	188225	0	-	0	ID=g.align_2148560;Name=m.align_2148560;
JSEJ01000043.1	assembler-claImm	mRNA	187890	188225	0	-	0	ID=m.align_2148560;Parent=g.align_2148560;
JSEJ01000043.1	assembler-claImm	exon	187890	188225	0	-	0	ID=g.align_2148560.exon.1;Parent=m.align_2148560;
JSEJ01000043.1	assembler-claImm	gene	206907	208186	0	-	0	ID=g.align_2148584;Name=m.align_2148584;
JSEJ01000043.1	assembler-claImm	mRNA	206907	208186	0	-	0	ID=m.align_2148584;Parent=g.align_2148584;
JSEJ01000043.1	assembler-claImm	exon	206907	208186	0	-	0	ID=g.align_2148584.exon.1;Parent=m.align_2148584;
JSEJ01000043.1	assembler-claImm	mRNA	208137	208474	0	-	0	ID=m.align_2148585;Parent=g.align_2148584;
JSEJ01000043.1	assembler-claImm	exon	208137	208474	0	-	0	ID=g.align_2148585.exon.1;Parent=m.align_2148585;
JSEJ01000043.1	assembler-claImm	gene	255561	255998	0	-	0	ID=g.align_2148635;Name=m.align_2148635;
JSEJ01000043.1	assembler-claImm	mRNA	255561	255998	0	-	0	ID=m.align_2148635;Parent=g.align_2148635;
JSEJ01000043.1	assembler-claImm	exon	255561	255998	0	-	0	ID=g.align_2148635.exon.1;Parent=m.align_2148635;
JSEJ01000043.1	assembler-claImm	gene	149678	149957	0	-	0	ID=g.align_2148536;Name=m.align_2148536;
JSEJ01000043.1	assembler-claImm	mRNA	149678	149957	0	-	0	ID=m.align_2148536;Parent=g.align_2148536;
JSEJ01000043.1	assembler-claImm	exon	149678	149957	0	-	0	ID=g.align_2148536.exon.1;Parent=m.align_2148536;
JSEJ01000043.1	assembler-claImm	gene	29942	30191	0	+	0	ID=g.align_2148286;Name=m.align_2148286;
JSEJ01000043.1	assembler-claImm	mRNA	29942	30191	0	+	0	ID=m.align_2148286;Parent=g.align_2148286;
JSEJ01000043.1	assembler-claImm	exon	29942	30191	0	+	0	ID=g.align_2148286.exon.1;Parent=m.align_2148286;
JSEJ01000043.1	assembler-claImm	gene	113385	117734	0	+	0	ID=g.align_2148327;Name=m.align_2148327;
JSEJ01000043.1	assembler-claImm	mRNA	113385	117734	0	+	0	ID=m.align_2148327;Parent=g.align_2148327;
JSEJ01000043.1	assembler-claImm	exon	113385	117734	0	+	0	ID=g.align_2148327.exon.1;Parent=m.align_2148327;
JSEJ01000043.1	assembler-claImm	mRNA	113591	114645	0	+	0	ID=m.align_2148328;Parent=g.align_2148327;
JSEJ01000043.1	assembler-claImm	exon	113591	114580	0	+	0	ID=g.align_2148328.exon.1;Parent=m.align_2148328;
JSEJ01000043.1	assembler-claImm	exon	114631	114645	0	+	0	ID=g.align_2148328.exon.2;Parent=m.align_2148328;
JSEJ01000043.1	assembler-claImm	mRNA	117724	118071	0	+	0	ID=m.align_2148329;Parent=g.align_2148327;
JSEJ01000043.1	assembler-claImm	exon	117724	118071	0	+	0	ID=g.align_2148329.exon.1;Parent=m.align_2148329;
JSEJ01000043.1	assembler-claImm	gene	193772	198325	0	+	0	ID=g.align_2148384;Name=m.align_2148384;
JSEJ01000043.1	assembler-claImm	mRNA	193772	198325	0	+	0	ID=m.align_2148384;Parent=g.align_2148384;
JSEJ01000043.1	assembler-claImm	exon	193772	196477	0	+	0	ID=g.align_2148384.exon.1;Parent=m.align_2148384;
JSEJ01000043.1	assembler-claImm	exon	196525	198325	0	+	0	ID=g.align_2148384.exon.2;Parent=m.align_2148384;
JSEJ01000043.1	assembler-claImm	mRNA	193772	198325	0	+	0	ID=m.align_2148383;Parent=g.align_2148384;
JSEJ01000043.1	assembler-claImm	exon	193772	193881	0	+	0	ID=g.align_2148383.exon.1;Parent=m.align_2148383;
JSEJ01000043.1	assembler-claImm	exon	193933	195238	0	+	0	ID=g.align_2148383.exon.2;Parent=m.align_2148383;
JSEJ01000043.1	assembler-claImm	exon	195297	198325	0	+	0	ID=g.align_2148383.exon.3;Parent=m.align_2148383;
JSEJ01000043.1	assembler-claImm	mRNA	193772	198325	0	+	0	ID=m.align_2148381;Parent=g.align_2148384;
JSEJ01000043.1	assembler-claImm	exon	193772	198325	0	+	0	ID=g.align_2148381.exon.1;Parent=m.align_2148381;
JSEJ01000043.1	assembler-claImm	mRNA	193772	198325	0	+	0	ID=m.align_2148385;Parent=g.align_2148384;
JSEJ01000043.1	assembler-claImm	exon	193772	195238	0	+	0	ID=g.align_2148385.exon.1;Parent=m.align_2148385;
JSEJ01000043.1	assembler-claImm	exon	195297	196477	0	+	0	ID=g.align_2148385.exon.2;Parent=m.align_2148385;
JSEJ01000043.1	assembler-claImm	exon	196525	198325	0	+	0	ID=g.align_2148385.exon.3;Parent=m.align_2148385;
JSEJ01000043.1	assembler-claImm	mRNA	193772	198325	0	+	0	ID=m.align_2148382;Parent=g.align_2148384;
JSEJ01000043.1	assembler-claImm	exon	193772	195238	0	+	0	ID=g.align_2148382.exon.1;Parent=m.align_2148382;
JSEJ01000043.1	assembler-claImm	exon	195297	198325	0	+	0	ID=g.align_2148382.exon.2;Parent=m.align_2148382;
JSEJ01000043.1	assembler-claImm	gene	49054	49276	0	-	0	ID=g.align_2148470;Name=m.align_2148470;
JSEJ01000043.1	assembler-claImm	mRNA	49054	49276	0	-	0	ID=m.align_2148470;Parent=g.align_2148470;
JSEJ01000043.1	assembler-claImm	exon	49054	49276	0	-	0	ID=g.align_2148470.exon.1;Parent=m.align_2148470;
JSEJ01000043.1	assembler-claImm	gene	193146	193637	0	+	0	ID=g.align_2148380;Name=m.align_2148380;
JSEJ01000043.1	assembler-claImm	mRNA	193146	193637	0	+	0	ID=m.align_2148380;Parent=g.align_2148380;
JSEJ01000043.1	assembler-claImm	exon	193146	193637	0	+	0	ID=g.align_2148380.exon.1;Parent=m.align_2148380;
JSEJ01000043.1	assembler-claImm	gene	94145	94406	0	-	0	ID=g.align_2148507;Name=m.align_2148507;
JSEJ01000043.1	assembler-claImm	mRNA	94145	94406	0	-	0	ID=m.align_2148507;Parent=g.align_2148507;
JSEJ01000043.1	assembler-claImm	exon	94145	94406	0	-	0	ID=g.align_2148507.exon.1;Parent=m.align_2148507;
JSEJ01000043.1	assembler-claImm	gene	146399	146671	0	+	0	ID=g.align_2148344;Name=m.align_2148344;
JSEJ01000043.1	assembler-claImm	mRNA	146399	146671	0	+	0	ID=m.align_2148344;Parent=g.align_2148344;
JSEJ01000043.1	assembler-claImm	exon	146399	146671	0	+	0	ID=g.align_2148344.exon.1;Parent=m.align_2148344;
JSEJ01000043.1	assembler-claImm	gene	32845	33192	0	-	0	ID=g.align_2148461;Name=m.align_2148461;
JSEJ01000043.1	assembler-claImm	mRNA	32845	33192	0	-	0	ID=m.align_2148461;Parent=g.align_2148461;
JSEJ01000043.1	assembler-claImm	exon	32845	32885	0	-	0	ID=g.align_2148461.exon.1;Parent=m.align_2148461;
JSEJ01000043.1	assembler-claImm	exon	32937	33192	0	-	0	ID=g.align_2148461.exon.2;Parent=m.align_2148461;
JSEJ01000043.1	assembler-claImm	gene	208622	209119	0	-	0	ID=g.align_2148586;Name=m.align_2148586;
JSEJ01000043.1	assembler-claImm	mRNA	208622	209119	0	-	0	ID=m.align_2148586;Parent=g.align_2148586;
JSEJ01000043.1	assembler-claImm	exon	208622	209119	0	-	0	ID=g.align_2148586.exon.1;Parent=m.align_2148586;
JSEJ01000043.1	assembler-claImm	gene	197828	198107	0	-	0	ID=g.align_2148574;Name=m.align_2148574;
JSEJ01000043.1	assembler-claImm	mRNA	197828	198107	0	-	0	ID=m.align_2148574;Parent=g.align_2148574;
JSEJ01000043.1	assembler-claImm	exon	197828	198107	0	-	0	ID=g.align_2148574.exon.1;Parent=m.align_2148574;
JSEJ01000043.1	assembler-claImm	gene	249900	250400	0	+	0	ID=g.align_2148427;Name=m.align_2148427;
JSEJ01000043.1	assembler-claImm	mRNA	249900	250400	0	+	0	ID=m.align_2148427;Parent=g.align_2148427;
JSEJ01000043.1	assembler-claImm	exon	249900	250400	0	+	0	ID=g.align_2148427.exon.1;Parent=m.align_2148427;
JSEJ01000043.1	assembler-claImm	gene	197474	197698	0	-	0	ID=g.align_2148573;Name=m.align_2148573;
JSEJ01000043.1	assembler-claImm	mRNA	197474	197698	0	-	0	ID=m.align_2148573;Parent=g.align_2148573;
JSEJ01000043.1	assembler-claImm	exon	197474	197698	0	-	0	ID=g.align_2148573.exon.1;Parent=m.align_2148573;
JSEJ01000043.1	assembler-claImm	gene	203183	203645	0	+	0	ID=g.align_2148388;Name=m.align_2148388;
JSEJ01000043.1	assembler-claImm	mRNA	203183	203645	0	+	0	ID=m.align_2148388;Parent=g.align_2148388;
JSEJ01000043.1	assembler-claImm	exon	203183	203645	0	+	0	ID=g.align_2148388.exon.1;Parent=m.align_2148388;
JSEJ01000043.1	assembler-claImm	gene	191934	192281	0	+	0	ID=g.align_2148378;Name=m.align_2148378;
JSEJ01000043.1	assembler-claImm	mRNA	191934	192281	0	+	0	ID=m.align_2148378;Parent=g.align_2148378;
JSEJ01000043.1	assembler-claImm	exon	191934	192281	0	+	0	ID=g.align_2148378.exon.1;Parent=m.align_2148378;
JSEJ01000043.1	assembler-claImm	gene	159015	159436	0	+	0	ID=g.align_2148355;Name=m.align_2148355;
JSEJ01000043.1	assembler-claImm	mRNA	159015	159436	0	+	0	ID=m.align_2148355;Parent=g.align_2148355;
JSEJ01000043.1	assembler-claImm	exon	159015	159436	0	+	0	ID=g.align_2148355.exon.1;Parent=m.align_2148355;
JSEJ01000043.1	assembler-claImm	gene	66508	68065	0	+	0	ID=g.align_2148310;Name=m.align_2148310;
JSEJ01000043.1	assembler-claImm	mRNA	66508	68065	0	+	0	ID=m.align_2148310;Parent=g.align_2148310;
JSEJ01000043.1	assembler-claImm	exon	66508	68065	0	+	0	ID=g.align_2148310.exon.1;Parent=m.align_2148310;
JSEJ01000043.1	assembler-claImm	gene	206256	206558	0	-	0	ID=g.align_2148583;Name=m.align_2148583;
JSEJ01000043.1	assembler-claImm	mRNA	206256	206558	0	-	0	ID=m.align_2148583;Parent=g.align_2148583;
JSEJ01000043.1	assembler-claImm	exon	206256	206558	0	-	0	ID=g.align_2148583.exon.1;Parent=m.align_2148583;
JSEJ01000043.1	assembler-claImm	gene	95078	95378	0	-	0	ID=g.align_2148508;Name=m.align_2148508;
JSEJ01000043.1	assembler-claImm	mRNA	95078	95378	0	-	0	ID=m.align_2148508;Parent=g.align_2148508;
JSEJ01000043.1	assembler-claImm	exon	95078	95378	0	-	0	ID=g.align_2148508.exon.1;Parent=m.align_2148508;
JSEJ01000043.1	assembler-claImm	gene	29442	29692	0	+	0	ID=g.align_2148285;Name=m.align_2148285;
JSEJ01000043.1	assembler-claImm	mRNA	29442	29692	0	+	0	ID=m.align_2148285;Parent=g.align_2148285;
JSEJ01000043.1	assembler-claImm	exon	29442	29692	0	+	0	ID=g.align_2148285.exon.1;Parent=m.align_2148285;
JSEJ01000043.1	assembler-claImm	gene	254555	254796	0	-	0	ID=g.align_2148633;Name=m.align_2148633;
JSEJ01000043.1	assembler-claImm	mRNA	254555	254796	0	-	0	ID=m.align_2148633;Parent=g.align_2148633;
JSEJ01000043.1	assembler-claImm	exon	254555	254796	0	-	0	ID=g.align_2148633.exon.1;Parent=m.align_2148633;
JSEJ01000043.1	assembler-claImm	gene	249051	249292	0	-	0	ID=g.align_2148625;Name=m.align_2148625;
JSEJ01000043.1	assembler-claImm	mRNA	249051	249292	0	-	0	ID=m.align_2148625;Parent=g.align_2148625;
JSEJ01000043.1	assembler-claImm	exon	249051	249292	0	-	0	ID=g.align_2148625.exon.1;Parent=m.align_2148625;
JSEJ01000043.1	assembler-claImm	gene	28490	28814	0	+	0	ID=g.align_2148284;Name=m.align_2148284;
JSEJ01000043.1	assembler-claImm	mRNA	28490	28814	0	+	0	ID=m.align_2148284;Parent=g.align_2148284;
JSEJ01000043.1	assembler-claImm	exon	28490	28814	0	+	0	ID=g.align_2148284.exon.1;Parent=m.align_2148284;
JSEJ01000043.1	assembler-claImm	gene	88311	88567	0	-	0	ID=g.align_2148500;Name=m.align_2148500;
JSEJ01000043.1	assembler-claImm	mRNA	88311	88567	0	-	0	ID=m.align_2148500;Parent=g.align_2148500;
JSEJ01000043.1	assembler-claImm	exon	88311	88567	0	-	0	ID=g.align_2148500.exon.1;Parent=m.align_2148500;
JSEJ01000043.1	assembler-claImm	gene	76064	76388	0	-	0	ID=g.align_2148489;Name=m.align_2148489;
JSEJ01000043.1	assembler-claImm	mRNA	76064	76388	0	-	0	ID=m.align_2148489;Parent=g.align_2148489;
JSEJ01000043.1	assembler-claImm	exon	76064	76388	0	-	0	ID=g.align_2148489.exon.1;Parent=m.align_2148489;
JSEJ01000043.1	assembler-claImm	gene	99178	99423	0	+	0	ID=g.align_2148322;Name=m.align_2148322;
JSEJ01000043.1	assembler-claImm	mRNA	99178	99423	0	+	0	ID=m.align_2148322;Parent=g.align_2148322;
JSEJ01000043.1	assembler-claImm	exon	99178	99423	0	+	0	ID=g.align_2148322.exon.1;Parent=m.align_2148322;
JSEJ01000043.1	assembler-claImm	gene	51700	53089	0	-	0	ID=g.align_2148473;Name=m.align_2148473;
JSEJ01000043.1	assembler-claImm	mRNA	51700	53089	0	-	0	ID=m.align_2148473;Parent=g.align_2148473;
JSEJ01000043.1	assembler-claImm	exon	51700	53089	0	-	0	ID=g.align_2148473.exon.1;Parent=m.align_2148473;
JSEJ01000043.1	assembler-claImm	gene	189914	190177	0	-	0	ID=g.align_2148563;Name=m.align_2148563;
JSEJ01000043.1	assembler-claImm	mRNA	189914	190177	0	-	0	ID=m.align_2148563;Parent=g.align_2148563;
JSEJ01000043.1	assembler-claImm	exon	189914	190177	0	-	0	ID=g.align_2148563.exon.1;Parent=m.align_2148563;
JSEJ01000043.1	assembler-claImm	gene	191482	191865	0	+	0	ID=g.align_2148377;Name=m.align_2148377;
JSEJ01000043.1	assembler-claImm	mRNA	191482	191865	0	+	0	ID=m.align_2148377;Parent=g.align_2148377;
JSEJ01000043.1	assembler-claImm	exon	191482	191865	0	+	0	ID=g.align_2148377.exon.1;Parent=m.align_2148377;
JSEJ01000043.1	assembler-claImm	gene	69139	69612	0	-	0	ID=g.align_2148486;Name=m.align_2148486;
JSEJ01000043.1	assembler-claImm	mRNA	69139	69612	0	-	0	ID=m.align_2148486;Parent=g.align_2148486;
JSEJ01000043.1	assembler-claImm	exon	69139	69612	0	-	0	ID=g.align_2148486.exon.1;Parent=m.align_2148486;
JSEJ01000043.1	assembler-claImm	gene	14417	14642	0	-	0	ID=g.align_2148454;Name=m.align_2148454;
JSEJ01000043.1	assembler-claImm	mRNA	14417	14642	0	-	0	ID=m.align_2148454;Parent=g.align_2148454;
JSEJ01000043.1	assembler-claImm	exon	14417	14642	0	-	0	ID=g.align_2148454.exon.1;Parent=m.align_2148454;
JSEJ01000043.1	assembler-claImm	gene	178489	178892	0	+	0	ID=g.align_2148366;Name=m.align_2148366;
JSEJ01000043.1	assembler-claImm	mRNA	178489	178892	0	+	0	ID=m.align_2148366;Parent=g.align_2148366;
JSEJ01000043.1	assembler-claImm	exon	178489	178892	0	+	0	ID=g.align_2148366.exon.1;Parent=m.align_2148366;
JSEJ01000043.1	assembler-claImm	gene	43618	43857	0	-	0	ID=g.align_2148467;Name=m.align_2148467;
JSEJ01000043.1	assembler-claImm	mRNA	43618	43857	0	-	0	ID=m.align_2148467;Parent=g.align_2148467;
JSEJ01000043.1	assembler-claImm	exon	43618	43857	0	-	0	ID=g.align_2148467.exon.1;Parent=m.align_2148467;
JSEJ01000043.1	assembler-claImm	gene	119584	119834	0	+	0	ID=g.align_2148330;Name=m.align_2148330;
JSEJ01000043.1	assembler-claImm	mRNA	119584	119834	0	+	0	ID=m.align_2148330;Parent=g.align_2148330;
JSEJ01000043.1	assembler-claImm	exon	119584	119834	0	+	0	ID=g.align_2148330.exon.1;Parent=m.align_2148330;
JSEJ01000043.1	assembler-claImm	gene	150374	150597	0	+	0	ID=g.align_2148346;Name=m.align_2148346;
JSEJ01000043.1	assembler-claImm	mRNA	150374	150597	0	+	0	ID=m.align_2148346;Parent=g.align_2148346;
JSEJ01000043.1	assembler-claImm	exon	150374	150597	0	+	0	ID=g.align_2148346.exon.1;Parent=m.align_2148346;
JSEJ01000043.1	assembler-claImm	mRNA	150536	150851	0	+	0	ID=m.align_2148347;Parent=g.align_2148346;
JSEJ01000043.1	assembler-claImm	exon	150536	150851	0	+	0	ID=g.align_2148347.exon.1;Parent=m.align_2148347;
JSEJ01000043.1	assembler-claImm	gene	204933	205325	0	+	0	ID=g.align_2148439;Name=m.align_2148439;
JSEJ01000043.1	assembler-claImm	mRNA	204933	205325	0	+	0	ID=m.align_2148439;Parent=g.align_2148439;
JSEJ01000043.1	assembler-claImm	exon	204933	205325	0	+	0	ID=g.align_2148439.exon.1;Parent=m.align_2148439;
JSEJ01000043.1	assembler-claImm	gene	193529	193794	0	-	0	ID=g.align_2148567;Name=m.align_2148567;
JSEJ01000043.1	assembler-claImm	mRNA	193529	193794	0	-	0	ID=m.align_2148567;Parent=g.align_2148567;
JSEJ01000043.1	assembler-claImm	exon	193529	193794	0	-	0	ID=g.align_2148567.exon.1;Parent=m.align_2148567;
JSEJ01000043.1	assembler-claImm	gene	48279	51629	0	+	0	ID=g.align_2148297;Name=m.align_2148297;
JSEJ01000043.1	assembler-claImm	mRNA	48279	51629	0	+	0	ID=m.align_2148297;Parent=g.align_2148297;
JSEJ01000043.1	assembler-claImm	exon	48279	51629	0	+	0	ID=g.align_2148297.exon.1;Parent=m.align_2148297;
JSEJ01000043.1	assembler-claImm	gene	173794	174069	0	+	0	ID=g.align_2148364;Name=m.align_2148364;
JSEJ01000043.1	assembler-claImm	mRNA	173794	174069	0	+	0	ID=m.align_2148364;Parent=g.align_2148364;
JSEJ01000043.1	assembler-claImm	exon	173794	174069	0	+	0	ID=g.align_2148364.exon.1;Parent=m.align_2148364;
JSEJ01000043.1	assembler-claImm	gene	209539	209785	0	+	0	ID=g.align_2148397;Name=m.align_2148397;
JSEJ01000043.1	assembler-claImm	mRNA	209539	209785	0	+	0	ID=m.align_2148397;Parent=g.align_2148397;
JSEJ01000043.1	assembler-claImm	exon	209539	209785	0	+	0	ID=g.align_2148397.exon.1;Parent=m.align_2148397;
JSEJ01000043.1	assembler-claImm	gene	59937	60156	0	-	0	ID=g.align_2148481;Name=m.align_2148481;
JSEJ01000043.1	assembler-claImm	mRNA	59937	60156	0	-	0	ID=m.align_2148481;Parent=g.align_2148481;
JSEJ01000043.1	assembler-claImm	exon	59937	60156	0	-	0	ID=g.align_2148481.exon.1;Parent=m.align_2148481;
JSEJ01000043.1	assembler-claImm	gene	246432	246680	0	-	0	ID=g.align_2148622;Name=m.align_2148622;
JSEJ01000043.1	assembler-claImm	mRNA	246432	246680	0	-	0	ID=m.align_2148622;Parent=g.align_2148622;
JSEJ01000043.1	assembler-claImm	exon	246432	246680	0	-	0	ID=g.align_2148622.exon.1;Parent=m.align_2148622;
JSEJ01000043.1	assembler-claImm	gene	219217	219444	0	-	0	ID=g.align_2148597;Name=m.align_2148597;
JSEJ01000043.1	assembler-claImm	mRNA	219217	219444	0	-	0	ID=m.align_2148597;Parent=g.align_2148597;
JSEJ01000043.1	assembler-claImm	exon	219217	219444	0	-	0	ID=g.align_2148597.exon.1;Parent=m.align_2148597;
JSEJ01000043.1	assembler-claImm	gene	110042	110292	0	+	0	ID=g.align_2148326;Name=m.align_2148326;
JSEJ01000043.1	assembler-claImm	mRNA	110042	110292	0	+	0	ID=m.align_2148326;Parent=g.align_2148326;
JSEJ01000043.1	assembler-claImm	exon	110042	110292	0	+	0	ID=g.align_2148326.exon.1;Parent=m.align_2148326;
JSEJ01000043.1	assembler-claImm	gene	103757	104100	0	-	0	ID=g.align_2148518;Name=m.align_2148518;
JSEJ01000043.1	assembler-claImm	mRNA	103757	104100	0	-	0	ID=m.align_2148518;Parent=g.align_2148518;
JSEJ01000043.1	assembler-claImm	exon	103757	104100	0	-	0	ID=g.align_2148518.exon.1;Parent=m.align_2148518;
JSEJ01000043.1	assembler-claImm	gene	45287	45582	0	+	0	ID=g.align_2148296;Name=m.align_2148296;
JSEJ01000043.1	assembler-claImm	mRNA	45287	45582	0	+	0	ID=m.align_2148296;Parent=g.align_2148296;
JSEJ01000043.1	assembler-claImm	exon	45287	45582	0	+	0	ID=g.align_2148296.exon.1;Parent=m.align_2148296;
JSEJ01000043.1	assembler-claImm	gene	49298	49848	0	-	0	ID=g.align_2148471;Name=m.align_2148471;
JSEJ01000043.1	assembler-claImm	mRNA	49298	49848	0	-	0	ID=m.align_2148471;Parent=g.align_2148471;
JSEJ01000043.1	assembler-claImm	exon	49298	49848	0	-	0	ID=g.align_2148471.exon.1;Parent=m.align_2148471;
JSEJ01000043.1	assembler-claImm	gene	149252	149514	0	-	0	ID=g.align_2148535;Name=m.align_2148535;
JSEJ01000043.1	assembler-claImm	mRNA	149252	149514	0	-	0	ID=m.align_2148535;Parent=g.align_2148535;
JSEJ01000043.1	assembler-claImm	exon	149252	149514	0	-	0	ID=g.align_2148535.exon.1;Parent=m.align_2148535;
JSEJ01000043.1	assembler-claImm	gene	160829	161208	0	+	0	ID=g.align_2148357;Name=m.align_2148357;
JSEJ01000043.1	assembler-claImm	mRNA	160829	161208	0	+	0	ID=m.align_2148357;Parent=g.align_2148357;
JSEJ01000043.1	assembler-claImm	exon	160829	161208	0	+	0	ID=g.align_2148357.exon.1;Parent=m.align_2148357;
JSEJ01000043.1	assembler-claImm	gene	253674	253916	0	-	0	ID=g.align_2148632;Name=m.align_2148632;
JSEJ01000043.1	assembler-claImm	mRNA	253674	253916	0	-	0	ID=m.align_2148632;Parent=g.align_2148632;
JSEJ01000043.1	assembler-claImm	exon	253674	253916	0	-	0	ID=g.align_2148632.exon.1;Parent=m.align_2148632;
JSEJ01000043.1	assembler-claImm	gene	160217	160634	0	+	0	ID=g.align_2148356;Name=m.align_2148356;
JSEJ01000043.1	assembler-claImm	mRNA	160217	160634	0	+	0	ID=m.align_2148356;Parent=g.align_2148356;
JSEJ01000043.1	assembler-claImm	exon	160217	160634	0	+	0	ID=g.align_2148356.exon.1;Parent=m.align_2148356;
JSEJ01000043.1	assembler-claImm	gene	223217	223689	0	+	0	ID=g.align_2148417;Name=m.align_2148417;
JSEJ01000043.1	assembler-claImm	mRNA	223217	223689	0	+	0	ID=m.align_2148417;Parent=g.align_2148417;
JSEJ01000043.1	assembler-claImm	exon	223217	223689	0	+	0	ID=g.align_2148417.exon.1;Parent=m.align_2148417;
JSEJ01000043.1	assembler-claImm	gene	89622	89883	0	-	0	ID=g.align_2148636;Name=m.align_2148636;
JSEJ01000043.1	assembler-claImm	mRNA	89622	89883	0	-	0	ID=m.align_2148636;Parent=g.align_2148636;
JSEJ01000043.1	assembler-claImm	exon	89622	89883	0	-	0	ID=g.align_2148636.exon.1;Parent=m.align_2148636;
JSEJ01000043.1	assembler-claImm	gene	197181	197445	0	-	0	ID=g.align_2148572;Name=m.align_2148572;
JSEJ01000043.1	assembler-claImm	mRNA	197181	197445	0	-	0	ID=m.align_2148572;Parent=g.align_2148572;
JSEJ01000043.1	assembler-claImm	exon	197181	197445	0	-	0	ID=g.align_2148572.exon.1;Parent=m.align_2148572;
JSEJ01000043.1	assembler-claImm	gene	188239	188488	0	-	0	ID=g.align_2148561;Name=m.align_2148561;
JSEJ01000043.1	assembler-claImm	mRNA	188239	188488	0	-	0	ID=m.align_2148561;Parent=g.align_2148561;
JSEJ01000043.1	assembler-claImm	exon	188239	188488	0	-	0	ID=g.align_2148561.exon.1;Parent=m.align_2148561;
JSEJ01000043.1	assembler-claImm	gene	205888	206203	0	-	0	ID=g.align_2148582;Name=m.align_2148582;
JSEJ01000043.1	assembler-claImm	mRNA	205888	206203	0	-	0	ID=m.align_2148582;Parent=g.align_2148582;
JSEJ01000043.1	assembler-claImm	exon	205888	206203	0	-	0	ID=g.align_2148582.exon.1;Parent=m.align_2148582;
JSEJ01000135.1	assembler-claImm	gene	52074	52438	0	-	0	ID=g.align_2168593;Name=m.align_2168593;
JSEJ01000135.1	assembler-claImm	mRNA	52074	52438	0	-	0	ID=m.align_2168593;Parent=g.align_2168593;
JSEJ01000135.1	assembler-claImm	exon	52074	52438	0	-	0	ID=g.align_2168593.exon.1;Parent=m.align_2168593;
JSEJ01000135.1	assembler-claImm	gene	53534	53798	0	-	0	ID=g.align_2168594;Name=m.align_2168594;
JSEJ01000135.1	assembler-claImm	mRNA	53534	53798	0	-	0	ID=m.align_2168594;Parent=g.align_2168594;
JSEJ01000135.1	assembler-claImm	exon	53534	53798	0	-	0	ID=g.align_2168594.exon.1;Parent=m.align_2168594;
JSEJ01000135.1	assembler-claImm	gene	47069	47590	0	+	0	ID=g.align_2168529;Name=m.align_2168529;
JSEJ01000135.1	assembler-claImm	mRNA	47069	47590	0	+	0	ID=m.align_2168529;Parent=g.align_2168529;
JSEJ01000135.1	assembler-claImm	exon	47069	47590	0	+	0	ID=g.align_2168529.exon.1;Parent=m.align_2168529;
JSEJ01000135.1	assembler-claImm	gene	57828	58032	0	-	0	ID=g.align_2168597;Name=m.align_2168597;
JSEJ01000135.1	assembler-claImm	mRNA	57828	58032	0	-	0	ID=m.align_2168597;Parent=g.align_2168597;
JSEJ01000135.1	assembler-claImm	exon	57828	58032	0	-	0	ID=g.align_2168597.exon.1;Parent=m.align_2168597;
JSEJ01000135.1	assembler-claImm	gene	51	3193	0	+	0	ID=g.align_2168567;Name=m.align_2168567;
JSEJ01000135.1	assembler-claImm	mRNA	51	3193	0	+	0	ID=m.align_2168567;Parent=g.align_2168567;
JSEJ01000135.1	assembler-claImm	exon	51	288	0	+	0	ID=g.align_2168567.exon.1;Parent=m.align_2168567;
JSEJ01000135.1	assembler-claImm	exon	1351	3193	0	+	0	ID=g.align_2168567.exon.2;Parent=m.align_2168567;
JSEJ01000135.1	assembler-claImm	gene	37806	38056	0	+	0	ID=g.align_2168526;Name=m.align_2168526;
JSEJ01000135.1	assembler-claImm	mRNA	37806	38056	0	+	0	ID=m.align_2168526;Parent=g.align_2168526;
JSEJ01000135.1	assembler-claImm	exon	37806	38056	0	+	0	ID=g.align_2168526.exon.1;Parent=m.align_2168526;
JSEJ01000135.1	assembler-claImm	gene	9154	9363	0	+	0	ID=g.align_2168503;Name=m.align_2168503;
JSEJ01000135.1	assembler-claImm	mRNA	9154	9363	0	+	0	ID=m.align_2168503;Parent=g.align_2168503;
JSEJ01000135.1	assembler-claImm	exon	9154	9363	0	+	0	ID=g.align_2168503.exon.1;Parent=m.align_2168503;
JSEJ01000135.1	assembler-claImm	gene	37442	37681	0	-	0	ID=g.align_2168587;Name=m.align_2168587;
JSEJ01000135.1	assembler-claImm	mRNA	37442	37681	0	-	0	ID=m.align_2168587;Parent=g.align_2168587;
JSEJ01000135.1	assembler-claImm	exon	37442	37681	0	-	0	ID=g.align_2168587.exon.1;Parent=m.align_2168587;
JSEJ01000135.1	assembler-claImm	gene	61338	61655	0	-	0	ID=g.align_2168600;Name=m.align_2168600;
JSEJ01000135.1	assembler-claImm	mRNA	61338	61655	0	-	0	ID=m.align_2168600;Parent=g.align_2168600;
JSEJ01000135.1	assembler-claImm	exon	61338	61655	0	-	0	ID=g.align_2168600.exon.1;Parent=m.align_2168600;
JSEJ01000135.1	assembler-claImm	gene	30918	31152	0	+	0	ID=g.align_2168522;Name=m.align_2168522;
JSEJ01000135.1	assembler-claImm	mRNA	30918	31152	0	+	0	ID=m.align_2168522;Parent=g.align_2168522;
JSEJ01000135.1	assembler-claImm	exon	30918	31152	0	+	0	ID=g.align_2168522.exon.1;Parent=m.align_2168522;
JSEJ01000135.1	assembler-claImm	gene	91500	91809	0	+	0	ID=g.align_2168558;Name=m.align_2168558;
JSEJ01000135.1	assembler-claImm	mRNA	91500	91809	0	+	0	ID=m.align_2168558;Parent=g.align_2168558;
JSEJ01000135.1	assembler-claImm	exon	91500	91809	0	+	0	ID=g.align_2168558.exon.1;Parent=m.align_2168558;
JSEJ01000135.1	assembler-claImm	gene	97199	97454	0	+	0	ID=g.align_2168561;Name=m.align_2168561;
JSEJ01000135.1	assembler-claImm	mRNA	97199	97454	0	+	0	ID=m.align_2168561;Parent=g.align_2168561;
JSEJ01000135.1	assembler-claImm	exon	97199	97454	0	+	0	ID=g.align_2168561.exon.1;Parent=m.align_2168561;
JSEJ01000135.1	assembler-claImm	gene	99122	99466	0	+	0	ID=g.align_2168562;Name=m.align_2168562;
JSEJ01000135.1	assembler-claImm	mRNA	99122	99466	0	+	0	ID=m.align_2168562;Parent=g.align_2168562;
JSEJ01000135.1	assembler-claImm	exon	99122	99466	0	+	0	ID=g.align_2168562.exon.1;Parent=m.align_2168562;
JSEJ01000135.1	assembler-claImm	gene	83455	83763	0	-	0	ID=g.align_2168623;Name=m.align_2168623;
JSEJ01000135.1	assembler-claImm	mRNA	83455	83763	0	-	0	ID=m.align_2168623;Parent=g.align_2168623;
JSEJ01000135.1	assembler-claImm	exon	83455	83763	0	-	0	ID=g.align_2168623.exon.1;Parent=m.align_2168623;
JSEJ01000135.1	assembler-claImm	gene	50703	50977	0	-	0	ID=g.align_2168591;Name=m.align_2168591;
JSEJ01000135.1	assembler-claImm	mRNA	50703	50977	0	-	0	ID=m.align_2168591;Parent=g.align_2168591;
JSEJ01000135.1	assembler-claImm	exon	50703	50977	0	-	0	ID=g.align_2168591.exon.1;Parent=m.align_2168591;
JSEJ01000135.1	assembler-claImm	gene	83844	84169	0	-	0	ID=g.align_2168624;Name=m.align_2168624;
JSEJ01000135.1	assembler-claImm	mRNA	83844	84169	0	-	0	ID=m.align_2168624;Parent=g.align_2168624;
JSEJ01000135.1	assembler-claImm	exon	83844	84169	0	-	0	ID=g.align_2168624.exon.1;Parent=m.align_2168624;
JSEJ01000135.1	assembler-claImm	gene	89153	89477	0	-	0	ID=g.align_2168627;Name=m.align_2168627;
JSEJ01000135.1	assembler-claImm	mRNA	89153	89477	0	-	0	ID=m.align_2168627;Parent=g.align_2168627;
JSEJ01000135.1	assembler-claImm	exon	89153	89477	0	-	0	ID=g.align_2168627.exon.1;Parent=m.align_2168627;
JSEJ01000135.1	assembler-claImm	gene	90667	91079	0	-	0	ID=g.align_2168628;Name=m.align_2168628;
JSEJ01000135.1	assembler-claImm	mRNA	90667	91079	0	-	0	ID=m.align_2168628;Parent=g.align_2168628;
JSEJ01000135.1	assembler-claImm	exon	90667	91079	0	-	0	ID=g.align_2168628.exon.1;Parent=m.align_2168628;
JSEJ01000135.1	assembler-claImm	gene	73556	73798	0	-	0	ID=g.align_2168643;Name=m.align_2168643;
JSEJ01000135.1	assembler-claImm	mRNA	73556	73798	0	-	0	ID=m.align_2168643;Parent=g.align_2168643;
JSEJ01000135.1	assembler-claImm	exon	73556	73798	0	-	0	ID=g.align_2168643.exon.1;Parent=m.align_2168643;
JSEJ01000135.1	assembler-claImm	mRNA	73786	74051	0	-	0	ID=m.align_2168614;Parent=g.align_2168643;
JSEJ01000135.1	assembler-claImm	exon	73786	74051	0	-	0	ID=g.align_2168614.exon.1;Parent=m.align_2168614;
JSEJ01000135.1	assembler-claImm	gene	37356	37683	0	+	0	ID=g.align_2168525;Name=m.align_2168525;
JSEJ01000135.1	assembler-claImm	mRNA	37356	37683	0	+	0	ID=m.align_2168525;Parent=g.align_2168525;
JSEJ01000135.1	assembler-claImm	exon	37356	37497	0	+	0	ID=g.align_2168525.exon.1;Parent=m.align_2168525;
JSEJ01000135.1	assembler-claImm	exon	37556	37683	0	+	0	ID=g.align_2168525.exon.2;Parent=m.align_2168525;
JSEJ01000135.1	assembler-claImm	gene	13434	13676	0	+	0	ID=g.align_2168507;Name=m.align_2168507;
JSEJ01000135.1	assembler-claImm	mRNA	13434	13676	0	+	0	ID=m.align_2168507;Parent=g.align_2168507;
JSEJ01000135.1	assembler-claImm	exon	13434	13676	0	+	0	ID=g.align_2168507.exon.1;Parent=m.align_2168507;
JSEJ01000135.1	assembler-claImm	gene	4630	7728	0	-	0	ID=g.align_2168572;Name=m.align_2168572;
JSEJ01000135.1	assembler-claImm	mRNA	4630	7728	0	-	0	ID=m.align_2168572;Parent=g.align_2168572;
JSEJ01000135.1	assembler-claImm	exon	4630	4910	0	-	0	ID=g.align_2168572.exon.1;Parent=m.align_2168572;
JSEJ01000135.1	assembler-claImm	exon	5605	7728	0	-	0	ID=g.align_2168572.exon.2;Parent=m.align_2168572;
JSEJ01000135.1	assembler-claImm	gene	28555	28805	0	-	0	ID=g.align_2168580;Name=m.align_2168580;
JSEJ01000135.1	assembler-claImm	mRNA	28555	28805	0	-	0	ID=m.align_2168580;Parent=g.align_2168580;
JSEJ01000135.1	assembler-claImm	exon	28555	28805	0	-	0	ID=g.align_2168580.exon.1;Parent=m.align_2168580;
JSEJ01000135.1	assembler-claImm	gene	28826	29210	0	-	0	ID=g.align_2168581;Name=m.align_2168581;
JSEJ01000135.1	assembler-claImm	mRNA	28826	29210	0	-	0	ID=m.align_2168581;Parent=g.align_2168581;
JSEJ01000135.1	assembler-claImm	exon	28826	29210	0	-	0	ID=g.align_2168581.exon.1;Parent=m.align_2168581;
JSEJ01000131.1	assembler-claImm	gene	6909	7668	0	-	0	ID=g.align_2167935;Name=m.align_2167935;
JSEJ01000131.1	assembler-claImm	mRNA	6909	7668	0	-	0	ID=m.align_2167935;Parent=g.align_2167935;
JSEJ01000131.1	assembler-claImm	exon	6909	7668	0	-	0	ID=g.align_2167935.exon.1;Parent=m.align_2167935;
JSEJ01000131.1	assembler-claImm	gene	11515	11823	0	+	0	ID=g.align_2168001;Name=m.align_2168001;
JSEJ01000131.1	assembler-claImm	mRNA	11515	11823	0	+	0	ID=m.align_2168001;Parent=g.align_2168001;
JSEJ01000131.1	assembler-claImm	exon	11515	11823	0	+	0	ID=g.align_2168001.exon.1;Parent=m.align_2168001;
JSEJ01000131.1	assembler-claImm	gene	1408	2399	0	-	0	ID=g.align_2167931;Name=m.align_2167931;
JSEJ01000131.1	assembler-claImm	mRNA	1408	2399	0	-	0	ID=m.align_2167931;Parent=g.align_2167931;
JSEJ01000131.1	assembler-claImm	exon	1408	2078	0	-	0	ID=g.align_2167931.exon.1;Parent=m.align_2167931;
JSEJ01000131.1	assembler-claImm	exon	2157	2399	0	-	0	ID=g.align_2167931.exon.2;Parent=m.align_2167931;
JSEJ01000131.1	assembler-claImm	gene	97785	98084	0	-	0	ID=g.align_2167979;Name=m.align_2167979;
JSEJ01000131.1	assembler-claImm	mRNA	97785	98084	0	-	0	ID=m.align_2167979;Parent=g.align_2167979;
JSEJ01000131.1	assembler-claImm	exon	97785	98084	0	-	0	ID=g.align_2167979.exon.1;Parent=m.align_2167979;
JSEJ01000131.1	assembler-claImm	gene	55131	55375	0	-	0	ID=g.align_2167958;Name=m.align_2167958;
JSEJ01000131.1	assembler-claImm	mRNA	55131	55375	0	-	0	ID=m.align_2167958;Parent=g.align_2167958;
JSEJ01000131.1	assembler-claImm	exon	55131	55375	0	-	0	ID=g.align_2167958.exon.1;Parent=m.align_2167958;
JSEJ01000131.1	assembler-claImm	gene	14437	14680	0	-	0	ID=g.align_2167940;Name=m.align_2167940;
JSEJ01000131.1	assembler-claImm	mRNA	14437	14680	0	-	0	ID=m.align_2167940;Parent=g.align_2167940;
JSEJ01000131.1	assembler-claImm	exon	14437	14680	0	-	0	ID=g.align_2167940.exon.1;Parent=m.align_2167940;
JSEJ01000131.1	assembler-claImm	mRNA	14657	14999	0	-	0	ID=m.align_2167941;Parent=g.align_2167940;
JSEJ01000131.1	assembler-claImm	exon	14657	14999	0	-	0	ID=g.align_2167941.exon.1;Parent=m.align_2167941;
JSEJ01000131.1	assembler-claImm	gene	197	447	0	+	0	ID=g.align_2167995;Name=m.align_2167995;
JSEJ01000131.1	assembler-claImm	mRNA	197	447	0	+	0	ID=m.align_2167995;Parent=g.align_2167995;
JSEJ01000131.1	assembler-claImm	exon	197	447	0	+	0	ID=g.align_2167995.exon.1;Parent=m.align_2167995;
JSEJ01000131.1	assembler-claImm	gene	58509	58801	0	+	0	ID=g.align_2168026;Name=m.align_2168026;
JSEJ01000131.1	assembler-claImm	mRNA	58509	58801	0	+	0	ID=m.align_2168026;Parent=g.align_2168026;
JSEJ01000131.1	assembler-claImm	exon	58509	58801	0	+	0	ID=g.align_2168026.exon.1;Parent=m.align_2168026;
JSEJ01000131.1	assembler-claImm	gene	44966	45394	0	+	0	ID=g.align_2168016;Name=m.align_2168016;
JSEJ01000131.1	assembler-claImm	mRNA	44966	45394	0	+	0	ID=m.align_2168016;Parent=g.align_2168016;
JSEJ01000131.1	assembler-claImm	exon	44966	45394	0	+	0	ID=g.align_2168016.exon.1;Parent=m.align_2168016;
JSEJ01000131.1	assembler-claImm	gene	14111	14415	0	-	0	ID=g.align_2167939;Name=m.align_2167939;
JSEJ01000131.1	assembler-claImm	mRNA	14111	14415	0	-	0	ID=m.align_2167939;Parent=g.align_2167939;
JSEJ01000131.1	assembler-claImm	exon	14111	14415	0	-	0	ID=g.align_2167939.exon.1;Parent=m.align_2167939;
JSEJ01000131.1	assembler-claImm	gene	2861	3587	0	-	0	ID=g.align_2167932;Name=m.align_2167932;
JSEJ01000131.1	assembler-claImm	mRNA	2861	3587	0	-	0	ID=m.align_2167932;Parent=g.align_2167932;
JSEJ01000131.1	assembler-claImm	exon	2861	3587	0	-	0	ID=g.align_2167932.exon.1;Parent=m.align_2167932;
JSEJ01000131.1	assembler-claImm	gene	99946	100016	0	+	0	ID=g.align_2168076;Name=m.align_2168076;
JSEJ01000131.1	assembler-claImm	mRNA	99946	100016	0	+	0	ID=m.align_2168076;Parent=g.align_2168076;
JSEJ01000131.1	assembler-claImm	exon	99946	100016	0	+	0	ID=g.align_2168076.exon.1;Parent=m.align_2168076;
JSEJ01000131.1	assembler-claImm	gene	63110	63378	0	+	0	ID=g.align_2168033;Name=m.align_2168033;
JSEJ01000131.1	assembler-claImm	mRNA	63110	63378	0	+	0	ID=m.align_2168033;Parent=g.align_2168033;
JSEJ01000131.1	assembler-claImm	exon	63110	63378	0	+	0	ID=g.align_2168033.exon.1;Parent=m.align_2168033;
JSEJ01000131.1	assembler-claImm	gene	112644	114327	0	+	0	ID=g.align_2168074;Name=m.align_2168074;
JSEJ01000131.1	assembler-claImm	mRNA	112644	114327	0	+	0	ID=m.align_2168074;Parent=g.align_2168074;
JSEJ01000131.1	assembler-claImm	exon	112644	114327	0	+	0	ID=g.align_2168074.exon.1;Parent=m.align_2168074;
JSEJ01000131.1	assembler-claImm	gene	20546	20788	0	-	0	ID=g.align_2167944;Name=m.align_2167944;
JSEJ01000131.1	assembler-claImm	mRNA	20546	20788	0	-	0	ID=m.align_2167944;Parent=g.align_2167944;
JSEJ01000131.1	assembler-claImm	exon	20546	20788	0	-	0	ID=g.align_2167944.exon.1;Parent=m.align_2167944;
JSEJ01000131.1	assembler-claImm	gene	45770	46164	0	-	0	ID=g.align_2167955;Name=m.align_2167955;
JSEJ01000131.1	assembler-claImm	mRNA	45770	46164	0	-	0	ID=m.align_2167955;Parent=g.align_2167955;
JSEJ01000131.1	assembler-claImm	exon	45770	46164	0	-	0	ID=g.align_2167955.exon.1;Parent=m.align_2167955;
JSEJ01000131.1	assembler-claImm	gene	38088	38173	0	-	0	ID=g.align_2167993;Name=m.align_2167993;
JSEJ01000131.1	assembler-claImm	mRNA	38088	38173	0	-	0	ID=m.align_2167993;Parent=g.align_2167993;
JSEJ01000131.1	assembler-claImm	exon	38088	38173	0	-	0	ID=g.align_2167993.exon.1;Parent=m.align_2167993;
JSEJ01000131.1	assembler-claImm	gene	7034	7307	0	+	0	ID=g.align_2167998;Name=m.align_2167998;
JSEJ01000131.1	assembler-claImm	mRNA	7034	7307	0	+	0	ID=m.align_2167998;Parent=g.align_2167998;
JSEJ01000131.1	assembler-claImm	exon	7034	7307	0	+	0	ID=g.align_2167998.exon.1;Parent=m.align_2167998;
JSEJ01000131.1	assembler-claImm	gene	24039	24144	0	+	0	ID=g.align_2168077;Name=m.align_2168077;
JSEJ01000131.1	assembler-claImm	mRNA	24039	24144	0	+	0	ID=m.align_2168077;Parent=g.align_2168077;
JSEJ01000131.1	assembler-claImm	exon	24039	24144	0	+	0	ID=g.align_2168077.exon.1;Parent=m.align_2168077;
JSEJ01000131.1	assembler-claImm	gene	93140	93528	0	-	0	ID=g.align_2167978;Name=m.align_2167978;
JSEJ01000131.1	assembler-claImm	mRNA	93140	93528	0	-	0	ID=m.align_2167978;Parent=g.align_2167978;
JSEJ01000131.1	assembler-claImm	exon	93140	93528	0	-	0	ID=g.align_2167978.exon.1;Parent=m.align_2167978;
JSEJ01000131.1	assembler-claImm	gene	6777	6994	0	+	0	ID=g.align_2167997;Name=m.align_2167997;
JSEJ01000131.1	assembler-claImm	mRNA	6777	6994	0	+	0	ID=m.align_2167997;Parent=g.align_2167997;
JSEJ01000131.1	assembler-claImm	exon	6777	6994	0	+	0	ID=g.align_2167997.exon.1;Parent=m.align_2167997;
JSEJ01000131.1	assembler-claImm	gene	19930	20146	0	+	0	ID=g.align_2168005;Name=m.align_2168005;
JSEJ01000131.1	assembler-claImm	mRNA	19930	20146	0	+	0	ID=m.align_2168005;Parent=g.align_2168005;
JSEJ01000131.1	assembler-claImm	exon	19930	20146	0	+	0	ID=g.align_2168005.exon.1;Parent=m.align_2168005;
JSEJ01000122.1	assembler-claImm	gene	55485	55710	0	+	0	ID=g.align_2166741;Name=m.align_2166741;
JSEJ01000122.1	assembler-claImm	mRNA	55485	55710	0	+	0	ID=m.align_2166741;Parent=g.align_2166741;
JSEJ01000122.1	assembler-claImm	exon	55485	55710	0	+	0	ID=g.align_2166741.exon.1;Parent=m.align_2166741;
JSEJ01000122.1	assembler-claImm	gene	85719	85935	0	-	0	ID=g.align_2166703;Name=m.align_2166703;
JSEJ01000122.1	assembler-claImm	mRNA	85719	85935	0	-	0	ID=m.align_2166703;Parent=g.align_2166703;
JSEJ01000122.1	assembler-claImm	exon	85719	85935	0	-	0	ID=g.align_2166703.exon.1;Parent=m.align_2166703;
JSEJ01000122.1	assembler-claImm	gene	23725	24057	0	-	0	ID=g.align_2166642;Name=m.align_2166642;
JSEJ01000122.1	assembler-claImm	mRNA	23725	24057	0	-	0	ID=m.align_2166642;Parent=g.align_2166642;
JSEJ01000122.1	assembler-claImm	exon	23725	24057	0	-	0	ID=g.align_2166642.exon.1;Parent=m.align_2166642;
JSEJ01000122.1	assembler-claImm	gene	63807	64680	0	-	0	ID=g.align_2166669;Name=m.align_2166669;
JSEJ01000122.1	assembler-claImm	mRNA	63807	64680	0	-	0	ID=m.align_2166669;Parent=g.align_2166669;
JSEJ01000122.1	assembler-claImm	exon	63807	64680	0	-	0	ID=g.align_2166669.exon.1;Parent=m.align_2166669;
JSEJ01000122.1	assembler-claImm	gene	26127	26329	0	-	0	ID=g.align_2166645;Name=m.align_2166645;
JSEJ01000122.1	assembler-claImm	mRNA	26127	26329	0	-	0	ID=m.align_2166645;Parent=g.align_2166645;
JSEJ01000122.1	assembler-claImm	exon	26127	26329	0	-	0	ID=g.align_2166645.exon.1;Parent=m.align_2166645;
JSEJ01000122.1	assembler-claImm	gene	10611	10842	0	+	0	ID=g.align_2166717;Name=m.align_2166717;
JSEJ01000122.1	assembler-claImm	mRNA	10611	10842	0	+	0	ID=m.align_2166717;Parent=g.align_2166717;
JSEJ01000122.1	assembler-claImm	exon	10611	10842	0	+	0	ID=g.align_2166717.exon.1;Parent=m.align_2166717;
JSEJ01000122.1	assembler-claImm	gene	52891	53209	0	+	0	ID=g.align_2166738;Name=m.align_2166738;
JSEJ01000122.1	assembler-claImm	mRNA	52891	53209	0	+	0	ID=m.align_2166738;Parent=g.align_2166738;
JSEJ01000122.1	assembler-claImm	exon	52891	53209	0	+	0	ID=g.align_2166738.exon.1;Parent=m.align_2166738;
JSEJ01000122.1	assembler-claImm	gene	102295	102509	0	-	0	ID=g.align_2166691;Name=m.align_2166691;
JSEJ01000122.1	assembler-claImm	mRNA	102295	102509	0	-	0	ID=m.align_2166691;Parent=g.align_2166691;
JSEJ01000122.1	assembler-claImm	exon	102295	102509	0	-	0	ID=g.align_2166691.exon.1;Parent=m.align_2166691;
JSEJ01000122.1	assembler-claImm	gene	56638	56888	0	-	0	ID=g.align_2166664;Name=m.align_2166664;
JSEJ01000122.1	assembler-claImm	mRNA	56638	56888	0	-	0	ID=m.align_2166664;Parent=g.align_2166664;
JSEJ01000122.1	assembler-claImm	exon	56638	56888	0	-	0	ID=g.align_2166664.exon.1;Parent=m.align_2166664;
JSEJ01000122.1	assembler-claImm	gene	13954	14322	0	+	0	ID=g.align_2166719;Name=m.align_2166719;
JSEJ01000122.1	assembler-claImm	mRNA	13954	14322	0	+	0	ID=m.align_2166719;Parent=g.align_2166719;
JSEJ01000122.1	assembler-claImm	exon	13954	14024	0	+	0	ID=g.align_2166719.exon.1;Parent=m.align_2166719;
JSEJ01000122.1	assembler-claImm	exon	14093	14322	0	+	0	ID=g.align_2166719.exon.2;Parent=m.align_2166719;
JSEJ01000122.1	assembler-claImm	gene	62112	62421	0	+	0	ID=g.align_2166746;Name=m.align_2166746;
JSEJ01000122.1	assembler-claImm	mRNA	62112	62421	0	+	0	ID=m.align_2166746;Parent=g.align_2166746;
JSEJ01000122.1	assembler-claImm	exon	62112	62421	0	+	0	ID=g.align_2166746.exon.1;Parent=m.align_2166746;
JSEJ01000122.1	assembler-claImm	gene	30433	30768	0	+	0	ID=g.align_2166728;Name=m.align_2166728;
JSEJ01000122.1	assembler-claImm	mRNA	30433	30768	0	+	0	ID=m.align_2166728;Parent=g.align_2166728;
JSEJ01000122.1	assembler-claImm	exon	30433	30768	0	+	0	ID=g.align_2166728.exon.1;Parent=m.align_2166728;
JSEJ01000122.1	assembler-claImm	gene	1323	1611	0	-	0	ID=g.align_2166624;Name=m.align_2166624;
JSEJ01000122.1	assembler-claImm	mRNA	1323	1611	0	-	0	ID=m.align_2166624;Parent=g.align_2166624;
JSEJ01000122.1	assembler-claImm	exon	1323	1611	0	-	0	ID=g.align_2166624.exon.1;Parent=m.align_2166624;
JSEJ01000122.1	assembler-claImm	gene	116915	117416	0	+	0	ID=g.align_2166764;Name=m.align_2166764;
JSEJ01000122.1	assembler-claImm	mRNA	116915	117416	0	+	0	ID=m.align_2166764;Parent=g.align_2166764;
JSEJ01000122.1	assembler-claImm	exon	116915	117416	0	+	0	ID=g.align_2166764.exon.1;Parent=m.align_2166764;
JSEJ01000122.1	assembler-claImm	gene	2453	2947	0	-	0	ID=g.align_2166625;Name=m.align_2166625;
JSEJ01000122.1	assembler-claImm	mRNA	2453	2947	0	-	0	ID=m.align_2166625;Parent=g.align_2166625;
JSEJ01000122.1	assembler-claImm	exon	2453	2947	0	-	0	ID=g.align_2166625.exon.1;Parent=m.align_2166625;
JSEJ01000122.1	assembler-claImm	gene	51913	52125	0	+	0	ID=g.align_2166737;Name=m.align_2166737;
JSEJ01000122.1	assembler-claImm	mRNA	51913	52125	0	+	0	ID=m.align_2166737;Parent=g.align_2166737;
JSEJ01000122.1	assembler-claImm	exon	51913	52125	0	+	0	ID=g.align_2166737.exon.1;Parent=m.align_2166737;
JSEJ01000122.1	assembler-claImm	gene	24136	24400	0	-	0	ID=g.align_2166643;Name=m.align_2166643;
JSEJ01000122.1	assembler-claImm	mRNA	24136	24400	0	-	0	ID=m.align_2166643;Parent=g.align_2166643;
JSEJ01000122.1	assembler-claImm	exon	24136	24400	0	-	0	ID=g.align_2166643.exon.1;Parent=m.align_2166643;
JSEJ01000122.1	assembler-claImm	gene	23406	23670	0	-	0	ID=g.align_2166641;Name=m.align_2166641;
JSEJ01000122.1	assembler-claImm	mRNA	23406	23670	0	-	0	ID=m.align_2166641;Parent=g.align_2166641;
JSEJ01000122.1	assembler-claImm	exon	23406	23670	0	-	0	ID=g.align_2166641.exon.1;Parent=m.align_2166641;
JSEJ01000122.1	assembler-claImm	gene	4421	4664	0	+	0	ID=g.align_2166712;Name=m.align_2166712;
JSEJ01000122.1	assembler-claImm	mRNA	4421	4664	0	+	0	ID=m.align_2166712;Parent=g.align_2166712;
JSEJ01000122.1	assembler-claImm	exon	4421	4664	0	+	0	ID=g.align_2166712.exon.1;Parent=m.align_2166712;
JSEJ01000122.1	assembler-claImm	gene	12411	12718	0	+	0	ID=g.align_2166718;Name=m.align_2166718;
JSEJ01000122.1	assembler-claImm	mRNA	12411	12718	0	+	0	ID=m.align_2166718;Parent=g.align_2166718;
JSEJ01000122.1	assembler-claImm	exon	12411	12718	0	+	0	ID=g.align_2166718.exon.1;Parent=m.align_2166718;
JSEJ01000122.1	assembler-claImm	gene	6944	7321	0	+	0	ID=g.align_2166716;Name=m.align_2166716;
JSEJ01000122.1	assembler-claImm	mRNA	6944	7321	0	+	0	ID=m.align_2166716;Parent=g.align_2166716;
JSEJ01000122.1	assembler-claImm	exon	6944	7321	0	+	0	ID=g.align_2166716.exon.1;Parent=m.align_2166716;
JSEJ01000122.1	assembler-claImm	gene	53306	53603	0	+	0	ID=g.align_2166739;Name=m.align_2166739;
JSEJ01000122.1	assembler-claImm	mRNA	53306	53603	0	+	0	ID=m.align_2166739;Parent=g.align_2166739;
JSEJ01000122.1	assembler-claImm	exon	53306	53603	0	+	0	ID=g.align_2166739.exon.1;Parent=m.align_2166739;
JSEJ01000122.1	assembler-claImm	gene	46896	47218	0	+	0	ID=g.align_2166733;Name=m.align_2166733;
JSEJ01000122.1	assembler-claImm	mRNA	46896	47218	0	+	0	ID=m.align_2166733;Parent=g.align_2166733;
JSEJ01000122.1	assembler-claImm	exon	46896	47218	0	+	0	ID=g.align_2166733.exon.1;Parent=m.align_2166733;
JSEJ01000122.1	assembler-claImm	gene	6408	6704	0	+	0	ID=g.align_2166715;Name=m.align_2166715;
JSEJ01000122.1	assembler-claImm	mRNA	6408	6704	0	+	0	ID=m.align_2166715;Parent=g.align_2166715;
JSEJ01000122.1	assembler-claImm	exon	6408	6704	0	+	0	ID=g.align_2166715.exon.1;Parent=m.align_2166715;
JSEJ01000122.1	assembler-claImm	gene	25504	25757	0	-	0	ID=g.align_2166644;Name=m.align_2166644;
JSEJ01000122.1	assembler-claImm	mRNA	25504	25757	0	-	0	ID=m.align_2166644;Parent=g.align_2166644;
JSEJ01000122.1	assembler-claImm	exon	25504	25757	0	-	0	ID=g.align_2166644.exon.1;Parent=m.align_2166644;
JSEJ01000122.1	assembler-claImm	gene	62107	62348	0	-	0	ID=g.align_2166667;Name=m.align_2166667;
JSEJ01000122.1	assembler-claImm	mRNA	62107	62348	0	-	0	ID=m.align_2166667;Parent=g.align_2166667;
JSEJ01000122.1	assembler-claImm	exon	62107	62348	0	-	0	ID=g.align_2166667.exon.1;Parent=m.align_2166667;
JSEJ01000262.1	assembler-claImm	gene	8146	8403	0	+	0	ID=g.align_2174911;Name=m.align_2174911;
JSEJ01000262.1	assembler-claImm	mRNA	8146	8403	0	+	0	ID=m.align_2174911;Parent=g.align_2174911;
JSEJ01000262.1	assembler-claImm	exon	8146	8403	0	+	0	ID=g.align_2174911.exon.1;Parent=m.align_2174911;
JSEJ01000262.1	assembler-claImm	gene	2691	3051	0	+	0	ID=g.align_2174905;Name=m.align_2174905;
JSEJ01000262.1	assembler-claImm	mRNA	2691	3051	0	+	0	ID=m.align_2174905;Parent=g.align_2174905;
JSEJ01000262.1	assembler-claImm	exon	2691	3051	0	+	0	ID=g.align_2174905.exon.1;Parent=m.align_2174905;
JSEJ01000262.1	assembler-claImm	gene	7291	7536	0	+	0	ID=g.align_2174910;Name=m.align_2174910;
JSEJ01000262.1	assembler-claImm	mRNA	7291	7536	0	+	0	ID=m.align_2174910;Parent=g.align_2174910;
JSEJ01000262.1	assembler-claImm	exon	7291	7536	0	+	0	ID=g.align_2174910.exon.1;Parent=m.align_2174910;
JSEJ01000293.1	assembler-claImm	gene	2652	2852	0	-	0	ID=g.align_2175067;Name=m.align_2175067;
JSEJ01000293.1	assembler-claImm	mRNA	2652	2852	0	-	0	ID=m.align_2175067;Parent=g.align_2175067;
JSEJ01000293.1	assembler-claImm	exon	2652	2852	0	-	0	ID=g.align_2175067.exon.1;Parent=m.align_2175067;
JSEJ01000006.1	assembler-claImm	gene	337583	337905	0	+	0	ID=g.align_2131676;Name=m.align_2131676;
JSEJ01000006.1	assembler-claImm	mRNA	337583	337905	0	+	0	ID=m.align_2131676;Parent=g.align_2131676;
JSEJ01000006.1	assembler-claImm	exon	337583	337905	0	+	0	ID=g.align_2131676.exon.1;Parent=m.align_2131676;
JSEJ01000006.1	assembler-claImm	gene	556072	556302	0	+	0	ID=g.align_2131706;Name=m.align_2131706;
JSEJ01000006.1	assembler-claImm	mRNA	556072	556302	0	+	0	ID=m.align_2131706;Parent=g.align_2131706;
JSEJ01000006.1	assembler-claImm	exon	556072	556302	0	+	0	ID=g.align_2131706.exon.1;Parent=m.align_2131706;
JSEJ01000006.1	assembler-claImm	gene	58681	58940	0	+	0	ID=g.align_2131515;Name=m.align_2131515;
JSEJ01000006.1	assembler-claImm	mRNA	58681	58940	0	+	0	ID=m.align_2131515;Parent=g.align_2131515;
JSEJ01000006.1	assembler-claImm	exon	58681	58940	0	+	0	ID=g.align_2131515.exon.1;Parent=m.align_2131515;
JSEJ01000006.1	assembler-claImm	gene	461204	461488	0	-	0	ID=g.align_2131477;Name=m.align_2131477;
JSEJ01000006.1	assembler-claImm	mRNA	461204	461488	0	-	0	ID=m.align_2131477;Parent=g.align_2131477;
JSEJ01000006.1	assembler-claImm	exon	461204	461488	0	-	0	ID=g.align_2131477.exon.1;Parent=m.align_2131477;
JSEJ01000006.1	assembler-claImm	gene	127297	127631	0	-	0	ID=g.align_2131312;Name=m.align_2131312;
JSEJ01000006.1	assembler-claImm	mRNA	127297	127631	0	-	0	ID=m.align_2131312;Parent=g.align_2131312;
JSEJ01000006.1	assembler-claImm	exon	127297	127631	0	-	0	ID=g.align_2131312.exon.1;Parent=m.align_2131312;
JSEJ01000006.1	assembler-claImm	gene	21412	21721	0	-	0	ID=g.align_2131245;Name=m.align_2131245;
JSEJ01000006.1	assembler-claImm	mRNA	21412	21721	0	-	0	ID=m.align_2131245;Parent=g.align_2131245;
JSEJ01000006.1	assembler-claImm	exon	21412	21721	0	-	0	ID=g.align_2131245.exon.1;Parent=m.align_2131245;
JSEJ01000006.1	assembler-claImm	gene	75043	75407	0	+	0	ID=g.align_2131530;Name=m.align_2131530;
JSEJ01000006.1	assembler-claImm	mRNA	75043	75407	0	+	0	ID=m.align_2131530;Parent=g.align_2131530;
JSEJ01000006.1	assembler-claImm	exon	75043	75407	0	+	0	ID=g.align_2131530.exon.1;Parent=m.align_2131530;
JSEJ01000006.1	assembler-claImm	gene	63376	64045	0	+	0	ID=g.align_2131519;Name=m.align_2131519;
JSEJ01000006.1	assembler-claImm	mRNA	63376	64045	0	+	0	ID=m.align_2131519;Parent=g.align_2131519;
JSEJ01000006.1	assembler-claImm	exon	63376	64045	0	+	0	ID=g.align_2131519.exon.1;Parent=m.align_2131519;
JSEJ01000006.1	assembler-claImm	gene	4867	5102	0	+	0	ID=g.align_2131495;Name=m.align_2131495;
JSEJ01000006.1	assembler-claImm	mRNA	4867	5102	0	+	0	ID=m.align_2131495;Parent=g.align_2131495;
JSEJ01000006.1	assembler-claImm	exon	4867	5102	0	+	0	ID=g.align_2131495.exon.1;Parent=m.align_2131495;
JSEJ01000006.1	assembler-claImm	gene	500575	500838	0	+	0	ID=g.align_2131722;Name=m.align_2131722;
JSEJ01000006.1	assembler-claImm	mRNA	500575	500838	0	+	0	ID=m.align_2131722;Parent=g.align_2131722;
JSEJ01000006.1	assembler-claImm	exon	500575	500838	0	+	0	ID=g.align_2131722.exon.1;Parent=m.align_2131722;
JSEJ01000006.1	assembler-claImm	gene	250433	250671	0	+	0	ID=g.align_2131623;Name=m.align_2131623;
JSEJ01000006.1	assembler-claImm	mRNA	250433	250671	0	+	0	ID=m.align_2131623;Parent=g.align_2131623;
JSEJ01000006.1	assembler-claImm	exon	250433	250671	0	+	0	ID=g.align_2131623.exon.1;Parent=m.align_2131623;
JSEJ01000006.1	assembler-claImm	gene	30375	30587	0	+	0	ID=g.align_2131731;Name=m.align_2131731;
JSEJ01000006.1	assembler-claImm	mRNA	30375	30587	0	+	0	ID=m.align_2131731;Parent=g.align_2131731;
JSEJ01000006.1	assembler-claImm	exon	30375	30587	0	+	0	ID=g.align_2131731.exon.1;Parent=m.align_2131731;
JSEJ01000006.1	assembler-claImm	gene	301160	301429	0	-	0	ID=g.align_2131389;Name=m.align_2131389;
JSEJ01000006.1	assembler-claImm	mRNA	301160	301429	0	-	0	ID=m.align_2131389;Parent=g.align_2131389;
JSEJ01000006.1	assembler-claImm	exon	301160	301429	0	-	0	ID=g.align_2131389.exon.1;Parent=m.align_2131389;
JSEJ01000006.1	assembler-claImm	gene	180246	180661	0	+	0	ID=g.align_2131587;Name=m.align_2131587;
JSEJ01000006.1	assembler-claImm	mRNA	180246	180661	0	+	0	ID=m.align_2131587;Parent=g.align_2131587;
JSEJ01000006.1	assembler-claImm	exon	180246	180661	0	+	0	ID=g.align_2131587.exon.1;Parent=m.align_2131587;
JSEJ01000006.1	assembler-claImm	gene	407310	407586	0	-	0	ID=g.align_2131436;Name=m.align_2131436;
JSEJ01000006.1	assembler-claImm	mRNA	407310	407586	0	-	0	ID=m.align_2131436;Parent=g.align_2131436;
JSEJ01000006.1	assembler-claImm	exon	407310	407586	0	-	0	ID=g.align_2131436.exon.1;Parent=m.align_2131436;
JSEJ01000006.1	assembler-claImm	gene	563265	564248	0	-	0	ID=g.align_2131450;Name=m.align_2131450;
JSEJ01000006.1	assembler-claImm	mRNA	563265	564248	0	-	0	ID=m.align_2131450;Parent=g.align_2131450;
JSEJ01000006.1	assembler-claImm	exon	563265	564248	0	-	0	ID=g.align_2131450.exon.1;Parent=m.align_2131450;
JSEJ01000006.1	assembler-claImm	gene	118482	118764	0	+	0	ID=g.align_2131553;Name=m.align_2131553;
JSEJ01000006.1	assembler-claImm	mRNA	118482	118764	0	+	0	ID=m.align_2131553;Parent=g.align_2131553;
JSEJ01000006.1	assembler-claImm	exon	118482	118764	0	+	0	ID=g.align_2131553.exon.1;Parent=m.align_2131553;
JSEJ01000006.1	assembler-claImm	gene	447630	449140	0	-	0	ID=g.align_2131443;Name=m.align_2131443;
JSEJ01000006.1	assembler-claImm	mRNA	447630	449140	0	-	0	ID=m.align_2131443;Parent=g.align_2131443;
JSEJ01000006.1	assembler-claImm	exon	447630	448800	0	-	0	ID=g.align_2131443.exon.1;Parent=m.align_2131443;
JSEJ01000006.1	assembler-claImm	exon	448863	449140	0	-	0	ID=g.align_2131443.exon.2;Parent=m.align_2131443;
JSEJ01000006.1	assembler-claImm	gene	303636	305223	0	+	0	ID=g.align_2131717;Name=m.align_2131717;
JSEJ01000006.1	assembler-claImm	mRNA	303636	305223	0	+	0	ID=m.align_2131717;Parent=g.align_2131717;
JSEJ01000006.1	assembler-claImm	exon	303636	303647	0	+	0	ID=g.align_2131717.exon.1;Parent=m.align_2131717;
JSEJ01000006.1	assembler-claImm	exon	304936	305223	0	+	0	ID=g.align_2131717.exon.2;Parent=m.align_2131717;
JSEJ01000006.1	assembler-claImm	gene	529556	529848	0	+	0	ID=g.align_2131728;Name=m.align_2131728;
JSEJ01000006.1	assembler-claImm	mRNA	529556	529848	0	+	0	ID=m.align_2131728;Parent=g.align_2131728;
JSEJ01000006.1	assembler-claImm	exon	529556	529848	0	+	0	ID=g.align_2131728.exon.1;Parent=m.align_2131728;
JSEJ01000006.1	assembler-claImm	gene	65113	65337	0	-	0	ID=g.align_2131276;Name=m.align_2131276;
JSEJ01000006.1	assembler-claImm	mRNA	65113	65337	0	-	0	ID=m.align_2131276;Parent=g.align_2131276;
JSEJ01000006.1	assembler-claImm	exon	65113	65337	0	-	0	ID=g.align_2131276.exon.1;Parent=m.align_2131276;
JSEJ01000006.1	assembler-claImm	gene	172448	172880	0	+	0	ID=g.align_2131581;Name=m.align_2131581;
JSEJ01000006.1	assembler-claImm	mRNA	172448	172880	0	+	0	ID=m.align_2131581;Parent=g.align_2131581;
JSEJ01000006.1	assembler-claImm	exon	172448	172880	0	+	0	ID=g.align_2131581.exon.1;Parent=m.align_2131581;
JSEJ01000006.1	assembler-claImm	gene	565172	565350	0	-	0	ID=g.align_2131468;Name=m.align_2131468;
JSEJ01000006.1	assembler-claImm	mRNA	565172	565350	0	-	0	ID=m.align_2131468;Parent=g.align_2131468;
JSEJ01000006.1	assembler-claImm	exon	565172	565350	0	-	0	ID=g.align_2131468.exon.1;Parent=m.align_2131468;
JSEJ01000006.1	assembler-claImm	gene	420957	421319	0	+	0	ID=g.align_2131739;Name=m.align_2131739;
JSEJ01000006.1	assembler-claImm	mRNA	420957	421319	0	+	0	ID=m.align_2131739;Parent=g.align_2131739;
JSEJ01000006.1	assembler-claImm	exon	420957	421319	0	+	0	ID=g.align_2131739.exon.1;Parent=m.align_2131739;
JSEJ01000006.1	assembler-claImm	gene	227768	228276	0	+	0	ID=g.align_2131610;Name=m.align_2131610;
JSEJ01000006.1	assembler-claImm	mRNA	227768	228276	0	+	0	ID=m.align_2131610;Parent=g.align_2131610;
JSEJ01000006.1	assembler-claImm	exon	227768	228276	0	+	0	ID=g.align_2131610.exon.1;Parent=m.align_2131610;
JSEJ01000006.1	assembler-claImm	gene	372326	372923	0	-	0	ID=g.align_2131431;Name=m.align_2131431;
JSEJ01000006.1	assembler-claImm	mRNA	372326	372923	0	-	0	ID=m.align_2131431;Parent=g.align_2131431;
JSEJ01000006.1	assembler-claImm	exon	372326	372923	0	-	0	ID=g.align_2131431.exon.1;Parent=m.align_2131431;
JSEJ01000006.1	assembler-claImm	gene	33759	34016	0	+	0	ID=g.align_2131507;Name=m.align_2131507;
JSEJ01000006.1	assembler-claImm	mRNA	33759	34016	0	+	0	ID=m.align_2131507;Parent=g.align_2131507;
JSEJ01000006.1	assembler-claImm	exon	33759	34016	0	+	0	ID=g.align_2131507.exon.1;Parent=m.align_2131507;
JSEJ01000006.1	assembler-claImm	gene	357670	357909	0	-	0	ID=g.align_2131466;Name=m.align_2131466;
JSEJ01000006.1	assembler-claImm	mRNA	357670	357909	0	-	0	ID=m.align_2131466;Parent=g.align_2131466;
JSEJ01000006.1	assembler-claImm	exon	357670	357909	0	-	0	ID=g.align_2131466.exon.1;Parent=m.align_2131466;
JSEJ01000006.1	assembler-claImm	gene	346784	347217	0	+	0	ID=g.align_2131736;Name=m.align_2131736;
JSEJ01000006.1	assembler-claImm	mRNA	346784	347217	0	+	0	ID=m.align_2131736;Parent=g.align_2131736;
JSEJ01000006.1	assembler-claImm	exon	346784	347217	0	+	0	ID=g.align_2131736.exon.1;Parent=m.align_2131736;
JSEJ01000006.1	assembler-claImm	gene	512278	512715	0	-	0	ID=g.align_2131459;Name=m.align_2131459;
JSEJ01000006.1	assembler-claImm	mRNA	512278	512715	0	-	0	ID=m.align_2131459;Parent=g.align_2131459;
JSEJ01000006.1	assembler-claImm	exon	512278	512715	0	-	0	ID=g.align_2131459.exon.1;Parent=m.align_2131459;
JSEJ01000006.1	assembler-claImm	gene	7	4505	0	+	0	ID=g.align_2131491;Name=m.align_2131491;
JSEJ01000006.1	assembler-claImm	mRNA	7	4505	0	+	0	ID=m.align_2131491;Parent=g.align_2131491;
JSEJ01000006.1	assembler-claImm	exon	7	2253	0	+	0	ID=g.align_2131491.exon.1;Parent=m.align_2131491;
JSEJ01000006.1	assembler-claImm	exon	2369	4505	0	+	0	ID=g.align_2131491.exon.2;Parent=m.align_2131491;
JSEJ01000006.1	assembler-claImm	mRNA	2117	2693	0	+	0	ID=m.align_2131494;Parent=g.align_2131491;
JSEJ01000006.1	assembler-claImm	exon	2117	2693	0	+	0	ID=g.align_2131494.exon.1;Parent=m.align_2131494;
JSEJ01000006.1	assembler-claImm	mRNA	2117	4115	0	+	0	ID=m.align_2131493;Parent=g.align_2131491;
JSEJ01000006.1	assembler-claImm	exon	2117	2253	0	+	0	ID=g.align_2131493.exon.1;Parent=m.align_2131493;
JSEJ01000006.1	assembler-claImm	exon	2709	4115	0	+	0	ID=g.align_2131493.exon.2;Parent=m.align_2131493;
JSEJ01000006.1	assembler-claImm	mRNA	2117	4115	0	+	0	ID=m.align_2131492;Parent=g.align_2131491;
JSEJ01000006.1	assembler-claImm	exon	2117	2253	0	+	0	ID=g.align_2131492.exon.1;Parent=m.align_2131492;
JSEJ01000006.1	assembler-claImm	exon	2369	2464	0	+	0	ID=g.align_2131492.exon.2;Parent=m.align_2131492;
JSEJ01000006.1	assembler-claImm	exon	2709	4115	0	+	0	ID=g.align_2131492.exon.3;Parent=m.align_2131492;
JSEJ01000006.1	assembler-claImm	gene	41893	45440	0	+	0	ID=g.align_2131509;Name=m.align_2131509;
JSEJ01000006.1	assembler-claImm	mRNA	41893	45440	0	+	0	ID=m.align_2131509;Parent=g.align_2131509;
JSEJ01000006.1	assembler-claImm	exon	41893	45440	0	+	0	ID=g.align_2131509.exon.1;Parent=m.align_2131509;
JSEJ01000006.1	assembler-claImm	gene	446975	447473	0	-	0	ID=g.align_2131444;Name=m.align_2131444;
JSEJ01000006.1	assembler-claImm	mRNA	446975	447473	0	-	0	ID=m.align_2131444;Parent=g.align_2131444;
JSEJ01000006.1	assembler-claImm	exon	446975	447291	0	-	0	ID=g.align_2131444.exon.1;Parent=m.align_2131444;
JSEJ01000006.1	assembler-claImm	exon	447340	447473	0	-	0	ID=g.align_2131444.exon.2;Parent=m.align_2131444;
JSEJ01000006.1	assembler-claImm	gene	509696	509999	0	+	0	ID=g.align_2131712;Name=m.align_2131712;
JSEJ01000006.1	assembler-claImm	mRNA	509696	509999	0	+	0	ID=m.align_2131712;Parent=g.align_2131712;
JSEJ01000006.1	assembler-claImm	exon	509696	509999	0	+	0	ID=g.align_2131712.exon.1;Parent=m.align_2131712;
JSEJ01000006.1	assembler-claImm	gene	169683	171229	0	+	0	ID=g.align_2131580;Name=m.align_2131580;
JSEJ01000006.1	assembler-claImm	mRNA	169683	171229	0	+	0	ID=m.align_2131580;Parent=g.align_2131580;
JSEJ01000006.1	assembler-claImm	exon	169683	171229	0	+	0	ID=g.align_2131580.exon.1;Parent=m.align_2131580;
JSEJ01000006.1	assembler-claImm	gene	59682	60151	0	+	0	ID=g.align_2131516;Name=m.align_2131516;
JSEJ01000006.1	assembler-claImm	mRNA	59682	60151	0	+	0	ID=m.align_2131516;Parent=g.align_2131516;
JSEJ01000006.1	assembler-claImm	exon	59682	60151	0	+	0	ID=g.align_2131516.exon.1;Parent=m.align_2131516;
JSEJ01000006.1	assembler-claImm	gene	128016	128551	0	-	0	ID=g.align_2131313;Name=m.align_2131313;
JSEJ01000006.1	assembler-claImm	mRNA	128016	128551	0	-	0	ID=m.align_2131313;Parent=g.align_2131313;
JSEJ01000006.1	assembler-claImm	exon	128016	128107	0	-	0	ID=g.align_2131313.exon.1;Parent=m.align_2131313;
JSEJ01000006.1	assembler-claImm	exon	128170	128551	0	-	0	ID=g.align_2131313.exon.2;Parent=m.align_2131313;
JSEJ01000006.1	assembler-claImm	gene	430256	430723	0	-	0	ID=g.align_2131471;Name=m.align_2131471;
JSEJ01000006.1	assembler-claImm	mRNA	430256	430723	0	-	0	ID=m.align_2131471;Parent=g.align_2131471;
JSEJ01000006.1	assembler-claImm	exon	430256	430723	0	-	0	ID=g.align_2131471.exon.1;Parent=m.align_2131471;
JSEJ01000006.1	assembler-claImm	gene	116077	116305	0	+	0	ID=g.align_2131551;Name=m.align_2131551;
JSEJ01000006.1	assembler-claImm	mRNA	116077	116305	0	+	0	ID=m.align_2131551;Parent=g.align_2131551;
JSEJ01000006.1	assembler-claImm	exon	116077	116305	0	+	0	ID=g.align_2131551.exon.1;Parent=m.align_2131551;
JSEJ01000006.1	assembler-claImm	gene	374210	374409	0	+	0	ID=g.align_2131730;Name=m.align_2131730;
JSEJ01000006.1	assembler-claImm	mRNA	374210	374409	0	+	0	ID=m.align_2131730;Parent=g.align_2131730;
JSEJ01000006.1	assembler-claImm	exon	374210	374409	0	+	0	ID=g.align_2131730.exon.1;Parent=m.align_2131730;
JSEJ01000006.1	assembler-claImm	gene	111870	112641	0	-	0	ID=g.align_2131302;Name=m.align_2131302;
JSEJ01000006.1	assembler-claImm	mRNA	111870	112641	0	-	0	ID=m.align_2131302;Parent=g.align_2131302;
JSEJ01000006.1	assembler-claImm	exon	111870	112641	0	-	0	ID=g.align_2131302.exon.1;Parent=m.align_2131302;
JSEJ01000006.1	assembler-claImm	gene	532978	533193	0	-	0	ID=g.align_2131482;Name=m.align_2131482;
JSEJ01000006.1	assembler-claImm	mRNA	532978	533193	0	-	0	ID=m.align_2131482;Parent=g.align_2131482;
JSEJ01000006.1	assembler-claImm	exon	532978	533193	0	-	0	ID=g.align_2131482.exon.1;Parent=m.align_2131482;
JSEJ01000006.1	assembler-claImm	gene	313986	314258	0	-	0	ID=g.align_2131399;Name=m.align_2131399;
JSEJ01000006.1	assembler-claImm	mRNA	313986	314258	0	-	0	ID=m.align_2131399;Parent=g.align_2131399;
JSEJ01000006.1	assembler-claImm	exon	313986	314258	0	-	0	ID=g.align_2131399.exon.1;Parent=m.align_2131399;
JSEJ01000006.1	assembler-claImm	gene	435133	436429	0	-	0	ID=g.align_2131490;Name=m.align_2131490;
JSEJ01000006.1	assembler-claImm	mRNA	435133	436429	0	-	0	ID=m.align_2131490;Parent=g.align_2131490;
JSEJ01000006.1	assembler-claImm	exon	435133	436429	0	-	0	ID=g.align_2131490.exon.1;Parent=m.align_2131490;
JSEJ01000006.1	assembler-claImm	gene	46836	47112	0	+	0	ID=g.align_2131510;Name=m.align_2131510;
JSEJ01000006.1	assembler-claImm	mRNA	46836	47112	0	+	0	ID=m.align_2131510;Parent=g.align_2131510;
JSEJ01000006.1	assembler-claImm	exon	46836	47112	0	+	0	ID=g.align_2131510.exon.1;Parent=m.align_2131510;
JSEJ01000006.1	assembler-claImm	gene	286618	286868	0	+	0	ID=g.align_2131643;Name=m.align_2131643;
JSEJ01000006.1	assembler-claImm	mRNA	286618	286868	0	+	0	ID=m.align_2131643;Parent=g.align_2131643;
JSEJ01000006.1	assembler-claImm	exon	286618	286868	0	+	0	ID=g.align_2131643.exon.1;Parent=m.align_2131643;
JSEJ01000006.1	assembler-claImm	gene	181252	181698	0	+	0	ID=g.align_2131589;Name=m.align_2131589;
JSEJ01000006.1	assembler-claImm	mRNA	181252	181698	0	+	0	ID=m.align_2131589;Parent=g.align_2131589;
JSEJ01000006.1	assembler-claImm	exon	181252	181698	0	+	0	ID=g.align_2131589.exon.1;Parent=m.align_2131589;
JSEJ01000006.1	assembler-claImm	gene	92912	93413	0	+	0	ID=g.align_2131537;Name=m.align_2131537;
JSEJ01000006.1	assembler-claImm	mRNA	92912	93413	0	+	0	ID=m.align_2131537;Parent=g.align_2131537;
JSEJ01000006.1	assembler-claImm	exon	92912	93413	0	+	0	ID=g.align_2131537.exon.1;Parent=m.align_2131537;
JSEJ01000006.1	assembler-claImm	gene	290613	290839	0	-	0	ID=g.align_2131383;Name=m.align_2131383;
JSEJ01000006.1	assembler-claImm	mRNA	290613	290839	0	-	0	ID=m.align_2131383;Parent=g.align_2131383;
JSEJ01000006.1	assembler-claImm	exon	290613	290839	0	-	0	ID=g.align_2131383.exon.1;Parent=m.align_2131383;
JSEJ01000006.1	assembler-claImm	gene	240333	241680	0	-	0	ID=g.align_2131361;Name=m.align_2131361;
JSEJ01000006.1	assembler-claImm	mRNA	240333	241680	0	-	0	ID=m.align_2131361;Parent=g.align_2131361;
JSEJ01000006.1	assembler-claImm	exon	240333	241680	0	-	0	ID=g.align_2131361.exon.1;Parent=m.align_2131361;
JSEJ01000006.1	assembler-claImm	gene	333858	334196	0	-	0	ID=g.align_2131413;Name=m.align_2131413;
JSEJ01000006.1	assembler-claImm	mRNA	333858	334196	0	-	0	ID=m.align_2131413;Parent=g.align_2131413;
JSEJ01000006.1	assembler-claImm	exon	333858	334196	0	-	0	ID=g.align_2131413.exon.1;Parent=m.align_2131413;
JSEJ01000006.1	assembler-claImm	gene	189359	189587	0	+	0	ID=g.align_2131709;Name=m.align_2131709;
JSEJ01000006.1	assembler-claImm	mRNA	189359	189587	0	+	0	ID=m.align_2131709;Parent=g.align_2131709;
JSEJ01000006.1	assembler-claImm	exon	189359	189587	0	+	0	ID=g.align_2131709.exon.1;Parent=m.align_2131709;
JSEJ01000006.1	assembler-claImm	gene	278181	278648	0	+	0	ID=g.align_2131634;Name=m.align_2131634;
JSEJ01000006.1	assembler-claImm	mRNA	278181	278648	0	+	0	ID=m.align_2131634;Parent=g.align_2131634;
JSEJ01000006.1	assembler-claImm	exon	278181	278648	0	+	0	ID=g.align_2131634.exon.1;Parent=m.align_2131634;
JSEJ01000006.1	assembler-claImm	gene	353103	353467	0	-	0	ID=g.align_2131457;Name=m.align_2131457;
JSEJ01000006.1	assembler-claImm	mRNA	353103	353467	0	-	0	ID=m.align_2131457;Parent=g.align_2131457;
JSEJ01000006.1	assembler-claImm	exon	353103	353467	0	-	0	ID=g.align_2131457.exon.1;Parent=m.align_2131457;
JSEJ01000006.1	assembler-claImm	gene	282471	282782	0	-	0	ID=g.align_2131380;Name=m.align_2131380;
JSEJ01000006.1	assembler-claImm	mRNA	282471	282782	0	-	0	ID=m.align_2131380;Parent=g.align_2131380;
JSEJ01000006.1	assembler-claImm	exon	282471	282782	0	-	0	ID=g.align_2131380.exon.1;Parent=m.align_2131380;
JSEJ01000006.1	assembler-claImm	gene	280259	280681	0	+	0	ID=g.align_2131638;Name=m.align_2131638;
JSEJ01000006.1	assembler-claImm	mRNA	280259	280681	0	+	0	ID=m.align_2131638;Parent=g.align_2131638;
JSEJ01000006.1	assembler-claImm	exon	280259	280681	0	+	0	ID=g.align_2131638.exon.1;Parent=m.align_2131638;
JSEJ01000006.1	assembler-claImm	gene	331686	332119	0	-	0	ID=g.align_2131412;Name=m.align_2131412;
JSEJ01000006.1	assembler-claImm	mRNA	331686	332119	0	-	0	ID=m.align_2131412;Parent=g.align_2131412;
JSEJ01000006.1	assembler-claImm	exon	331686	332119	0	-	0	ID=g.align_2131412.exon.1;Parent=m.align_2131412;
JSEJ01000006.1	assembler-claImm	gene	192644	193136	0	-	0	ID=g.align_2131478;Name=m.align_2131478;
JSEJ01000006.1	assembler-claImm	mRNA	192644	193136	0	-	0	ID=m.align_2131478;Parent=g.align_2131478;
JSEJ01000006.1	assembler-claImm	exon	192644	193136	0	-	0	ID=g.align_2131478.exon.1;Parent=m.align_2131478;
JSEJ01000006.1	assembler-claImm	gene	234308	234764	0	-	0	ID=g.align_2131358;Name=m.align_2131358;
JSEJ01000006.1	assembler-claImm	mRNA	234308	234764	0	-	0	ID=m.align_2131358;Parent=g.align_2131358;
JSEJ01000006.1	assembler-claImm	exon	234308	234764	0	-	0	ID=g.align_2131358.exon.1;Parent=m.align_2131358;
JSEJ01000006.1	assembler-claImm	gene	262362	262705	0	+	0	ID=g.align_2131629;Name=m.align_2131629;
JSEJ01000006.1	assembler-claImm	mRNA	262362	262705	0	+	0	ID=m.align_2131629;Parent=g.align_2131629;
JSEJ01000006.1	assembler-claImm	exon	262362	262422	0	+	0	ID=g.align_2131629.exon.1;Parent=m.align_2131629;
JSEJ01000006.1	assembler-claImm	exon	262484	262705	0	+	0	ID=g.align_2131629.exon.2;Parent=m.align_2131629;
JSEJ01000006.1	assembler-claImm	gene	270876	271118	0	-	0	ID=g.align_2131373;Name=m.align_2131373;
JSEJ01000006.1	assembler-claImm	mRNA	270876	271118	0	-	0	ID=m.align_2131373;Parent=g.align_2131373;
JSEJ01000006.1	assembler-claImm	exon	270876	271118	0	-	0	ID=g.align_2131373.exon.1;Parent=m.align_2131373;
JSEJ01000006.1	assembler-claImm	gene	149652	153480	0	+	0	ID=g.align_2131573;Name=m.align_2131573;
JSEJ01000006.1	assembler-claImm	mRNA	149652	153480	0	+	0	ID=m.align_2131573;Parent=g.align_2131573;
JSEJ01000006.1	assembler-claImm	exon	149652	153480	0	+	0	ID=g.align_2131573.exon.1;Parent=m.align_2131573;
JSEJ01000006.1	assembler-claImm	mRNA	151905	152240	0	+	0	ID=m.align_2131577;Parent=g.align_2131573;
JSEJ01000006.1	assembler-claImm	exon	151905	152001	0	+	0	ID=g.align_2131577.exon.1;Parent=m.align_2131577;
JSEJ01000006.1	assembler-claImm	exon	152074	152240	0	+	0	ID=g.align_2131577.exon.2;Parent=m.align_2131577;
JSEJ01000006.1	assembler-claImm	mRNA	151905	152240	0	+	0	ID=m.align_2131576;Parent=g.align_2131573;
JSEJ01000006.1	assembler-claImm	exon	151905	152001	0	+	0	ID=g.align_2131576.exon.1;Parent=m.align_2131576;
JSEJ01000006.1	assembler-claImm	exon	152069	152240	0	+	0	ID=g.align_2131576.exon.2;Parent=m.align_2131576;
JSEJ01000006.1	assembler-claImm	gene	359781	360143	0	+	0	ID=g.align_2131679;Name=m.align_2131679;
JSEJ01000006.1	assembler-claImm	mRNA	359781	360143	0	+	0	ID=m.align_2131679;Parent=g.align_2131679;
JSEJ01000006.1	assembler-claImm	exon	359781	360143	0	+	0	ID=g.align_2131679.exon.1;Parent=m.align_2131679;
JSEJ01000006.1	assembler-claImm	gene	71248	72610	0	+	0	ID=g.align_2131529;Name=m.align_2131529;
JSEJ01000006.1	assembler-claImm	mRNA	71248	72610	0	+	0	ID=m.align_2131529;Parent=g.align_2131529;
JSEJ01000006.1	assembler-claImm	exon	71248	72610	0	+	0	ID=g.align_2131529.exon.1;Parent=m.align_2131529;
JSEJ01000006.1	assembler-claImm	gene	287222	288876	0	-	0	ID=g.align_2131382;Name=m.align_2131382;
JSEJ01000006.1	assembler-claImm	mRNA	287222	288876	0	-	0	ID=m.align_2131382;Parent=g.align_2131382;
JSEJ01000006.1	assembler-claImm	exon	287222	288876	0	-	0	ID=g.align_2131382.exon.1;Parent=m.align_2131382;
JSEJ01000006.1	assembler-claImm	gene	285683	286102	0	+	0	ID=g.align_2131642;Name=m.align_2131642;
JSEJ01000006.1	assembler-claImm	mRNA	285683	286102	0	+	0	ID=m.align_2131642;Parent=g.align_2131642;
JSEJ01000006.1	assembler-claImm	exon	285683	286102	0	+	0	ID=g.align_2131642.exon.1;Parent=m.align_2131642;
JSEJ01000006.1	assembler-claImm	gene	164103	164622	0	+	0	ID=g.align_2131578;Name=m.align_2131578;
JSEJ01000006.1	assembler-claImm	mRNA	164103	164622	0	+	0	ID=m.align_2131578;Parent=g.align_2131578;
JSEJ01000006.1	assembler-claImm	exon	164103	164622	0	+	0	ID=g.align_2131578.exon.1;Parent=m.align_2131578;
JSEJ01000006.1	assembler-claImm	gene	562546	562875	0	-	0	ID=g.align_2131479;Name=m.align_2131479;
JSEJ01000006.1	assembler-claImm	mRNA	562546	562875	0	-	0	ID=m.align_2131479;Parent=g.align_2131479;
JSEJ01000006.1	assembler-claImm	exon	562546	562875	0	-	0	ID=g.align_2131479.exon.1;Parent=m.align_2131479;
JSEJ01000006.1	assembler-claImm	gene	164698	165039	0	+	0	ID=g.align_2131579;Name=m.align_2131579;
JSEJ01000006.1	assembler-claImm	mRNA	164698	165039	0	+	0	ID=m.align_2131579;Parent=g.align_2131579;
JSEJ01000006.1	assembler-claImm	exon	164698	165039	0	+	0	ID=g.align_2131579.exon.1;Parent=m.align_2131579;
JSEJ01000006.1	assembler-claImm	gene	60541	60826	0	+	0	ID=g.align_2131517;Name=m.align_2131517;
JSEJ01000006.1	assembler-claImm	mRNA	60541	60826	0	+	0	ID=m.align_2131517;Parent=g.align_2131517;
JSEJ01000006.1	assembler-claImm	exon	60541	60826	0	+	0	ID=g.align_2131517.exon.1;Parent=m.align_2131517;
JSEJ01000006.1	assembler-claImm	gene	60187	60878	0	-	0	ID=g.align_2131270;Name=m.align_2131270;
JSEJ01000006.1	assembler-claImm	mRNA	60187	60878	0	-	0	ID=m.align_2131270;Parent=g.align_2131270;
JSEJ01000006.1	assembler-claImm	exon	60187	60878	0	-	0	ID=g.align_2131270.exon.1;Parent=m.align_2131270;
JSEJ01000006.1	assembler-claImm	gene	518903	521902	0	-	0	ID=g.align_2131456;Name=m.align_2131456;
JSEJ01000006.1	assembler-claImm	mRNA	518903	521902	0	-	0	ID=m.align_2131456;Parent=g.align_2131456;
JSEJ01000006.1	assembler-claImm	exon	518903	519244	0	-	0	ID=g.align_2131456.exon.1;Parent=m.align_2131456;
JSEJ01000006.1	assembler-claImm	exon	521007	521902	0	-	0	ID=g.align_2131456.exon.2;Parent=m.align_2131456;
JSEJ01000006.1	assembler-claImm	gene	83246	83548	0	+	0	ID=g.align_2131531;Name=m.align_2131531;
JSEJ01000006.1	assembler-claImm	mRNA	83246	83548	0	+	0	ID=m.align_2131531;Parent=g.align_2131531;
JSEJ01000006.1	assembler-claImm	exon	83246	83548	0	+	0	ID=g.align_2131531.exon.1;Parent=m.align_2131531;
JSEJ01000006.1	assembler-claImm	gene	68875	69202	0	-	0	ID=g.align_2131278;Name=m.align_2131278;
JSEJ01000006.1	assembler-claImm	mRNA	68875	69202	0	-	0	ID=m.align_2131278;Parent=g.align_2131278;
JSEJ01000006.1	assembler-claImm	exon	68875	69202	0	-	0	ID=g.align_2131278.exon.1;Parent=m.align_2131278;
JSEJ01000006.1	assembler-claImm	gene	61409	61701	0	-	0	ID=g.align_2131272;Name=m.align_2131272;
JSEJ01000006.1	assembler-claImm	mRNA	61409	61701	0	-	0	ID=m.align_2131272;Parent=g.align_2131272;
JSEJ01000006.1	assembler-claImm	exon	61409	61701	0	-	0	ID=g.align_2131272.exon.1;Parent=m.align_2131272;
JSEJ01000006.1	assembler-claImm	gene	84652	85117	0	-	0	ID=g.align_2131282;Name=m.align_2131282;
JSEJ01000006.1	assembler-claImm	mRNA	84652	85117	0	-	0	ID=m.align_2131282;Parent=g.align_2131282;
JSEJ01000006.1	assembler-claImm	exon	84652	84951	0	-	0	ID=g.align_2131282.exon.1;Parent=m.align_2131282;
JSEJ01000006.1	assembler-claImm	exon	85099	85117	0	-	0	ID=g.align_2131282.exon.2;Parent=m.align_2131282;
JSEJ01000006.1	assembler-claImm	gene	228681	228908	0	+	0	ID=g.align_2131612;Name=m.align_2131612;
JSEJ01000006.1	assembler-claImm	mRNA	228681	228908	0	+	0	ID=m.align_2131612;Parent=g.align_2131612;
JSEJ01000006.1	assembler-claImm	exon	228681	228908	0	+	0	ID=g.align_2131612.exon.1;Parent=m.align_2131612;
JSEJ01000006.1	assembler-claImm	gene	382892	383092	0	-	0	ID=g.align_2131462;Name=m.align_2131462;
JSEJ01000006.1	assembler-claImm	mRNA	382892	383092	0	-	0	ID=m.align_2131462;Parent=g.align_2131462;
JSEJ01000006.1	assembler-claImm	exon	382892	383092	0	-	0	ID=g.align_2131462.exon.1;Parent=m.align_2131462;
JSEJ01000006.1	assembler-claImm	gene	191477	191718	0	-	0	ID=g.align_2131342;Name=m.align_2131342;
JSEJ01000006.1	assembler-claImm	mRNA	191477	191718	0	-	0	ID=m.align_2131342;Parent=g.align_2131342;
JSEJ01000006.1	assembler-claImm	exon	191477	191718	0	-	0	ID=g.align_2131342.exon.1;Parent=m.align_2131342;
JSEJ01000006.1	assembler-claImm	gene	326494	326998	0	-	0	ID=g.align_2131407;Name=m.align_2131407;
JSEJ01000006.1	assembler-claImm	mRNA	326494	326998	0	-	0	ID=m.align_2131407;Parent=g.align_2131407;
JSEJ01000006.1	assembler-claImm	exon	326494	326998	0	-	0	ID=g.align_2131407.exon.1;Parent=m.align_2131407;
JSEJ01000006.1	assembler-claImm	gene	123879	124113	0	+	0	ID=g.align_2131558;Name=m.align_2131558;
JSEJ01000006.1	assembler-claImm	mRNA	123879	124113	0	+	0	ID=m.align_2131558;Parent=g.align_2131558;
JSEJ01000006.1	assembler-claImm	exon	123879	124113	0	+	0	ID=g.align_2131558.exon.1;Parent=m.align_2131558;
JSEJ01000006.1	assembler-claImm	gene	61109	61362	0	-	0	ID=g.align_2131271;Name=m.align_2131271;
JSEJ01000006.1	assembler-claImm	mRNA	61109	61362	0	-	0	ID=m.align_2131271;Parent=g.align_2131271;
JSEJ01000006.1	assembler-claImm	exon	61109	61362	0	-	0	ID=g.align_2131271.exon.1;Parent=m.align_2131271;
JSEJ01000006.1	assembler-claImm	gene	426335	427477	0	+	0	ID=g.align_2131738;Name=m.align_2131738;
JSEJ01000006.1	assembler-claImm	mRNA	426335	427477	0	+	0	ID=m.align_2131738;Parent=g.align_2131738;
JSEJ01000006.1	assembler-claImm	exon	426335	427477	0	+	0	ID=g.align_2131738.exon.1;Parent=m.align_2131738;
JSEJ01000006.1	assembler-claImm	gene	290924	291260	0	-	0	ID=g.align_2131384;Name=m.align_2131384;
JSEJ01000006.1	assembler-claImm	mRNA	290924	291260	0	-	0	ID=m.align_2131384;Parent=g.align_2131384;
JSEJ01000006.1	assembler-claImm	exon	290924	291092	0	-	0	ID=g.align_2131384.exon.1;Parent=m.align_2131384;
JSEJ01000006.1	assembler-claImm	exon	291150	291260	0	-	0	ID=g.align_2131384.exon.2;Parent=m.align_2131384;
JSEJ01000006.1	assembler-claImm	gene	499148	499378	0	-	0	ID=g.align_2131484;Name=m.align_2131484;
JSEJ01000006.1	assembler-claImm	mRNA	499148	499378	0	-	0	ID=m.align_2131484;Parent=g.align_2131484;
JSEJ01000006.1	assembler-claImm	exon	499148	499378	0	-	0	ID=g.align_2131484.exon.1;Parent=m.align_2131484;
JSEJ01000006.1	assembler-claImm	gene	272221	273096	0	+	0	ID=g.align_2131716;Name=m.align_2131716;
JSEJ01000006.1	assembler-claImm	mRNA	272221	273096	0	+	0	ID=m.align_2131716;Parent=g.align_2131716;
JSEJ01000006.1	assembler-claImm	exon	272221	273096	0	+	0	ID=g.align_2131716.exon.1;Parent=m.align_2131716;
JSEJ01000006.1	assembler-claImm	gene	534679	534993	0	-	0	ID=g.align_2131464;Name=m.align_2131464;
JSEJ01000006.1	assembler-claImm	mRNA	534679	534993	0	-	0	ID=m.align_2131464;Parent=g.align_2131464;
JSEJ01000006.1	assembler-claImm	exon	534679	534993	0	-	0	ID=g.align_2131464.exon.1;Parent=m.align_2131464;
JSEJ01000006.1	assembler-claImm	gene	292822	293475	0	-	0	ID=g.align_2131387;Name=m.align_2131387;
JSEJ01000006.1	assembler-claImm	mRNA	292822	293475	0	-	0	ID=m.align_2131387;Parent=g.align_2131387;
JSEJ01000006.1	assembler-claImm	exon	292822	293475	0	-	0	ID=g.align_2131387.exon.1;Parent=m.align_2131387;
JSEJ01000006.1	assembler-claImm	mRNA	293122	293413	0	-	0	ID=m.align_2131386;Parent=g.align_2131387;
JSEJ01000006.1	assembler-claImm	exon	293122	293261	0	-	0	ID=g.align_2131386.exon.1;Parent=m.align_2131386;
JSEJ01000006.1	assembler-claImm	exon	293315	293413	0	-	0	ID=g.align_2131386.exon.2;Parent=m.align_2131386;
JSEJ01000006.1	assembler-claImm	gene	319472	320242	0	+	0	ID=g.align_2131667;Name=m.align_2131667;
JSEJ01000006.1	assembler-claImm	mRNA	319472	320242	0	+	0	ID=m.align_2131667;Parent=g.align_2131667;
JSEJ01000006.1	assembler-claImm	exon	319472	320242	0	+	0	ID=g.align_2131667.exon.1;Parent=m.align_2131667;
JSEJ01000006.1	assembler-claImm	mRNA	319544	320242	0	+	0	ID=m.align_2131668;Parent=g.align_2131667;
JSEJ01000006.1	assembler-claImm	exon	319544	319842	0	+	0	ID=g.align_2131668.exon.1;Parent=m.align_2131668;
JSEJ01000006.1	assembler-claImm	exon	319991	320242	0	+	0	ID=g.align_2131668.exon.2;Parent=m.align_2131668;
JSEJ01000006.1	assembler-claImm	gene	109691	109915	0	-	0	ID=g.align_2131301;Name=m.align_2131301;
JSEJ01000006.1	assembler-claImm	mRNA	109691	109915	0	-	0	ID=m.align_2131301;Parent=g.align_2131301;
JSEJ01000006.1	assembler-claImm	exon	109691	109915	0	-	0	ID=g.align_2131301.exon.1;Parent=m.align_2131301;
JSEJ01000006.1	assembler-claImm	gene	260856	261189	0	+	0	ID=g.align_2131628;Name=m.align_2131628;
JSEJ01000006.1	assembler-claImm	mRNA	260856	261189	0	+	0	ID=m.align_2131628;Parent=g.align_2131628;
JSEJ01000006.1	assembler-claImm	exon	260856	261189	0	+	0	ID=g.align_2131628.exon.1;Parent=m.align_2131628;
JSEJ01000006.1	assembler-claImm	gene	368053	368290	0	+	0	ID=g.align_2131687;Name=m.align_2131687;
JSEJ01000006.1	assembler-claImm	mRNA	368053	368290	0	+	0	ID=m.align_2131687;Parent=g.align_2131687;
JSEJ01000006.1	assembler-claImm	exon	368053	368290	0	+	0	ID=g.align_2131687.exon.1;Parent=m.align_2131687;
JSEJ01000006.1	assembler-claImm	gene	189239	189784	0	-	0	ID=g.align_2131487;Name=m.align_2131487;
JSEJ01000006.1	assembler-claImm	mRNA	189239	189784	0	-	0	ID=m.align_2131487;Parent=g.align_2131487;
JSEJ01000006.1	assembler-claImm	exon	189239	189784	0	-	0	ID=g.align_2131487.exon.1;Parent=m.align_2131487;
JSEJ01000006.1	assembler-claImm	gene	300666	300962	0	-	0	ID=g.align_2131388;Name=m.align_2131388;
JSEJ01000006.1	assembler-claImm	mRNA	300666	300962	0	-	0	ID=m.align_2131388;Parent=g.align_2131388;
JSEJ01000006.1	assembler-claImm	exon	300666	300962	0	-	0	ID=g.align_2131388.exon.1;Parent=m.align_2131388;
JSEJ01000006.1	assembler-claImm	gene	238766	240216	0	-	0	ID=g.align_2131362;Name=m.align_2131362;
JSEJ01000006.1	assembler-claImm	mRNA	238766	240216	0	-	0	ID=m.align_2131362;Parent=g.align_2131362;
JSEJ01000006.1	assembler-claImm	exon	238766	238777	0	-	0	ID=g.align_2131362.exon.1;Parent=m.align_2131362;
JSEJ01000006.1	assembler-claImm	exon	239987	240216	0	-	0	ID=g.align_2131362.exon.2;Parent=m.align_2131362;
JSEJ01000006.1	assembler-claImm	gene	70000	70333	0	-	0	ID=g.align_2131279;Name=m.align_2131279;
JSEJ01000006.1	assembler-claImm	mRNA	70000	70333	0	-	0	ID=m.align_2131279;Parent=g.align_2131279;
JSEJ01000006.1	assembler-claImm	exon	70000	70333	0	-	0	ID=g.align_2131279.exon.1;Parent=m.align_2131279;
JSEJ01000006.1	assembler-claImm	gene	180780	181072	0	+	0	ID=g.align_2131588;Name=m.align_2131588;
JSEJ01000006.1	assembler-claImm	mRNA	180780	181072	0	+	0	ID=m.align_2131588;Parent=g.align_2131588;
JSEJ01000006.1	assembler-claImm	exon	180780	181072	0	+	0	ID=g.align_2131588.exon.1;Parent=m.align_2131588;
JSEJ01000006.1	assembler-claImm	gene	253582	253985	0	-	0	ID=g.align_2131365;Name=m.align_2131365;
JSEJ01000006.1	assembler-claImm	mRNA	253582	253985	0	-	0	ID=m.align_2131365;Parent=g.align_2131365;
JSEJ01000006.1	assembler-claImm	exon	253582	253985	0	-	0	ID=g.align_2131365.exon.1;Parent=m.align_2131365;
JSEJ01000006.1	assembler-claImm	gene	259722	260026	0	-	0	ID=g.align_2131369;Name=m.align_2131369;
JSEJ01000006.1	assembler-claImm	mRNA	259722	260026	0	-	0	ID=m.align_2131369;Parent=g.align_2131369;
JSEJ01000006.1	assembler-claImm	exon	259722	260026	0	-	0	ID=g.align_2131369.exon.1;Parent=m.align_2131369;
JSEJ01000006.1	assembler-claImm	gene	73670	73990	0	+	0	ID=g.align_2131720;Name=m.align_2131720;
JSEJ01000006.1	assembler-claImm	mRNA	73670	73990	0	+	0	ID=m.align_2131720;Parent=g.align_2131720;
JSEJ01000006.1	assembler-claImm	exon	73670	73990	0	+	0	ID=g.align_2131720.exon.1;Parent=m.align_2131720;
JSEJ01000006.1	assembler-claImm	gene	279302	279754	0	+	0	ID=g.align_2131636;Name=m.align_2131636;
JSEJ01000006.1	assembler-claImm	mRNA	279302	279754	0	+	0	ID=m.align_2131636;Parent=g.align_2131636;
JSEJ01000006.1	assembler-claImm	exon	279302	279754	0	+	0	ID=g.align_2131636.exon.1;Parent=m.align_2131636;
JSEJ01000006.1	assembler-claImm	gene	61702	62115	0	-	0	ID=g.align_2131273;Name=m.align_2131273;
JSEJ01000006.1	assembler-claImm	mRNA	61702	62115	0	-	0	ID=m.align_2131273;Parent=g.align_2131273;
JSEJ01000006.1	assembler-claImm	exon	61702	62115	0	-	0	ID=g.align_2131273.exon.1;Parent=m.align_2131273;
JSEJ01000006.1	assembler-claImm	gene	524021	524317	0	-	0	ID=g.align_2131453;Name=m.align_2131453;
JSEJ01000006.1	assembler-claImm	mRNA	524021	524317	0	-	0	ID=m.align_2131453;Parent=g.align_2131453;
JSEJ01000006.1	assembler-claImm	exon	524021	524317	0	-	0	ID=g.align_2131453.exon.1;Parent=m.align_2131453;
JSEJ01000006.1	assembler-claImm	gene	425862	426002	0	-	0	ID=g.align_2131460;Name=m.align_2131460;
JSEJ01000006.1	assembler-claImm	mRNA	425862	426002	0	-	0	ID=m.align_2131460;Parent=g.align_2131460;
JSEJ01000006.1	assembler-claImm	exon	425862	426002	0	-	0	ID=g.align_2131460.exon.1;Parent=m.align_2131460;
JSEJ01000006.1	assembler-claImm	gene	322661	323090	0	-	0	ID=g.align_2131405;Name=m.align_2131405;
JSEJ01000006.1	assembler-claImm	mRNA	322661	323090	0	-	0	ID=m.align_2131405;Parent=g.align_2131405;
JSEJ01000006.1	assembler-claImm	exon	322661	323090	0	-	0	ID=g.align_2131405.exon.1;Parent=m.align_2131405;
JSEJ01000006.1	assembler-claImm	gene	182506	183881	0	+	0	ID=g.align_2131590;Name=m.align_2131590;
JSEJ01000006.1	assembler-claImm	mRNA	182506	183881	0	+	0	ID=m.align_2131590;Parent=g.align_2131590;
JSEJ01000006.1	assembler-claImm	exon	182506	183881	0	+	0	ID=g.align_2131590.exon.1;Parent=m.align_2131590;
JSEJ01000006.1	assembler-claImm	gene	65512	65833	0	-	0	ID=g.align_2131277;Name=m.align_2131277;
JSEJ01000006.1	assembler-claImm	mRNA	65512	65833	0	-	0	ID=m.align_2131277;Parent=g.align_2131277;
JSEJ01000006.1	assembler-claImm	exon	65512	65833	0	-	0	ID=g.align_2131277.exon.1;Parent=m.align_2131277;
JSEJ01000006.1	assembler-claImm	gene	261944	262205	0	-	0	ID=g.align_2131372;Name=m.align_2131372;
JSEJ01000006.1	assembler-claImm	mRNA	261944	262205	0	-	0	ID=m.align_2131372;Parent=g.align_2131372;
JSEJ01000006.1	assembler-claImm	exon	261944	262205	0	-	0	ID=g.align_2131372.exon.1;Parent=m.align_2131372;
JSEJ01000006.1	assembler-claImm	gene	31419	31682	0	+	0	ID=g.align_2131726;Name=m.align_2131726;
JSEJ01000006.1	assembler-claImm	mRNA	31419	31682	0	+	0	ID=m.align_2131726;Parent=g.align_2131726;
JSEJ01000006.1	assembler-claImm	exon	31419	31682	0	+	0	ID=g.align_2131726.exon.1;Parent=m.align_2131726;
JSEJ01000006.1	assembler-claImm	gene	21734	22298	0	-	0	ID=g.align_2131246;Name=m.align_2131246;
JSEJ01000006.1	assembler-claImm	mRNA	21734	22298	0	-	0	ID=m.align_2131246;Parent=g.align_2131246;
JSEJ01000006.1	assembler-claImm	exon	21734	22298	0	-	0	ID=g.align_2131246.exon.1;Parent=m.align_2131246;
JSEJ01000006.1	assembler-claImm	gene	320778	321085	0	+	0	ID=g.align_2131669;Name=m.align_2131669;
JSEJ01000006.1	assembler-claImm	mRNA	320778	321085	0	+	0	ID=m.align_2131669;Parent=g.align_2131669;
JSEJ01000006.1	assembler-claImm	exon	320778	321085	0	+	0	ID=g.align_2131669.exon.1;Parent=m.align_2131669;
JSEJ01000006.1	assembler-claImm	gene	228278	228629	0	+	0	ID=g.align_2131611;Name=m.align_2131611;
JSEJ01000006.1	assembler-claImm	mRNA	228278	228629	0	+	0	ID=m.align_2131611;Parent=g.align_2131611;
JSEJ01000006.1	assembler-claImm	exon	228278	228629	0	+	0	ID=g.align_2131611.exon.1;Parent=m.align_2131611;
JSEJ01000006.1	assembler-claImm	gene	360708	360982	0	+	0	ID=g.align_2131680;Name=m.align_2131680;
JSEJ01000006.1	assembler-claImm	mRNA	360708	360982	0	+	0	ID=m.align_2131680;Parent=g.align_2131680;
JSEJ01000006.1	assembler-claImm	exon	360708	360982	0	+	0	ID=g.align_2131680.exon.1;Parent=m.align_2131680;
JSEJ01000006.1	assembler-claImm	gene	315433	315672	0	+	0	ID=g.align_2131665;Name=m.align_2131665;
JSEJ01000006.1	assembler-claImm	mRNA	315433	315672	0	+	0	ID=m.align_2131665;Parent=g.align_2131665;
JSEJ01000006.1	assembler-claImm	exon	315433	315672	0	+	0	ID=g.align_2131665.exon.1;Parent=m.align_2131665;
JSEJ01000006.1	assembler-claImm	gene	124393	124901	0	+	0	ID=g.align_2131559;Name=m.align_2131559;
JSEJ01000006.1	assembler-claImm	mRNA	124393	124901	0	+	0	ID=m.align_2131559;Parent=g.align_2131559;
JSEJ01000006.1	assembler-claImm	exon	124393	124901	0	+	0	ID=g.align_2131559.exon.1;Parent=m.align_2131559;
JSEJ01000006.1	assembler-claImm	gene	279888	280236	0	+	0	ID=g.align_2131637;Name=m.align_2131637;
JSEJ01000006.1	assembler-claImm	mRNA	279888	280236	0	+	0	ID=m.align_2131637;Parent=g.align_2131637;
JSEJ01000006.1	assembler-claImm	exon	279888	280236	0	+	0	ID=g.align_2131637.exon.1;Parent=m.align_2131637;
JSEJ01000006.1	assembler-claImm	gene	316532	316883	0	-	0	ID=g.align_2131402;Name=m.align_2131402;
JSEJ01000006.1	assembler-claImm	mRNA	316532	316883	0	-	0	ID=m.align_2131402;Parent=g.align_2131402;
JSEJ01000006.1	assembler-claImm	exon	316532	316883	0	-	0	ID=g.align_2131402.exon.1;Parent=m.align_2131402;
JSEJ01000006.1	assembler-claImm	gene	198054	198218	0	+	0	ID=g.align_2131708;Name=m.align_2131708;
JSEJ01000006.1	assembler-claImm	mRNA	198054	198218	0	+	0	ID=m.align_2131708;Parent=g.align_2131708;
JSEJ01000006.1	assembler-claImm	exon	198054	198218	0	+	0	ID=g.align_2131708.exon.1;Parent=m.align_2131708;
JSEJ01000231.1	assembler-claImm	gene	19272	19622	0	-	0	ID=g.align_2174544;Name=m.align_2174544;
JSEJ01000231.1	assembler-claImm	mRNA	19272	19622	0	-	0	ID=m.align_2174544;Parent=g.align_2174544;
JSEJ01000231.1	assembler-claImm	exon	19272	19622	0	-	0	ID=g.align_2174544.exon.1;Parent=m.align_2174544;
JSEJ01000231.1	assembler-claImm	mRNA	19621	19893	0	-	0	ID=m.align_2174545;Parent=g.align_2174544;
JSEJ01000231.1	assembler-claImm	exon	19621	19893	0	-	0	ID=g.align_2174545.exon.1;Parent=m.align_2174545;
JSEJ01000231.1	assembler-claImm	gene	14684	16510	0	-	0	ID=g.align_2174542;Name=m.align_2174542;
JSEJ01000231.1	assembler-claImm	mRNA	14684	16510	0	-	0	ID=m.align_2174542;Parent=g.align_2174542;
JSEJ01000231.1	assembler-claImm	exon	14684	16255	0	-	0	ID=g.align_2174542.exon.1;Parent=m.align_2174542;
JSEJ01000231.1	assembler-claImm	exon	16301	16510	0	-	0	ID=g.align_2174542.exon.2;Parent=m.align_2174542;
JSEJ01000231.1	assembler-claImm	mRNA	14684	16510	0	-	0	ID=m.align_2174541;Parent=g.align_2174542;
JSEJ01000231.1	assembler-claImm	exon	14684	16510	0	-	0	ID=g.align_2174541.exon.1;Parent=m.align_2174541;
JSEJ01000231.1	assembler-claImm	gene	17578	17850	0	+	0	ID=g.align_2174525;Name=m.align_2174525;
JSEJ01000231.1	assembler-claImm	mRNA	17578	17850	0	+	0	ID=m.align_2174525;Parent=g.align_2174525;
JSEJ01000231.1	assembler-claImm	exon	17578	17850	0	+	0	ID=g.align_2174525.exon.1;Parent=m.align_2174525;
JSEJ01000231.1	assembler-claImm	gene	2947	4233	0	+	0	ID=g.align_2174508;Name=m.align_2174508;
JSEJ01000231.1	assembler-claImm	mRNA	2947	4233	0	+	0	ID=m.align_2174508;Parent=g.align_2174508;
JSEJ01000231.1	assembler-claImm	exon	2947	4233	0	+	0	ID=g.align_2174508.exon.1;Parent=m.align_2174508;
JSEJ01000231.1	assembler-claImm	gene	14586	14795	0	+	0	ID=g.align_2174521;Name=m.align_2174521;
JSEJ01000231.1	assembler-claImm	mRNA	14586	14795	0	+	0	ID=m.align_2174521;Parent=g.align_2174521;
JSEJ01000231.1	assembler-claImm	exon	14586	14795	0	+	0	ID=g.align_2174521.exon.1;Parent=m.align_2174521;
JSEJ01000231.1	assembler-claImm	gene	17009	17370	0	+	0	ID=g.align_2174524;Name=m.align_2174524;
JSEJ01000231.1	assembler-claImm	mRNA	17009	17370	0	+	0	ID=m.align_2174524;Parent=g.align_2174524;
JSEJ01000231.1	assembler-claImm	exon	17009	17370	0	+	0	ID=g.align_2174524.exon.1;Parent=m.align_2174524;
JSEJ01000231.1	assembler-claImm	gene	18512	18783	0	-	0	ID=g.align_2174543;Name=m.align_2174543;
JSEJ01000231.1	assembler-claImm	mRNA	18512	18783	0	-	0	ID=m.align_2174543;Parent=g.align_2174543;
JSEJ01000231.1	assembler-claImm	exon	18512	18783	0	-	0	ID=g.align_2174543.exon.1;Parent=m.align_2174543;
JSEJ01000048.1	assembler-claImm	gene	178976	179320	0	-	0	ID=g.align_2149955;Name=m.align_2149955;
JSEJ01000048.1	assembler-claImm	mRNA	178976	179320	0	-	0	ID=m.align_2149955;Parent=g.align_2149955;
JSEJ01000048.1	assembler-claImm	exon	178976	179320	0	-	0	ID=g.align_2149955.exon.1;Parent=m.align_2149955;
JSEJ01000048.1	assembler-claImm	gene	245447	245770	0	-	0	ID=g.align_2149997;Name=m.align_2149997;
JSEJ01000048.1	assembler-claImm	mRNA	245447	245770	0	-	0	ID=m.align_2149997;Parent=g.align_2149997;
JSEJ01000048.1	assembler-claImm	exon	245447	245770	0	-	0	ID=g.align_2149997.exon.1;Parent=m.align_2149997;
JSEJ01000048.1	assembler-claImm	gene	208204	208984	0	+	0	ID=g.align_2150126;Name=m.align_2150126;
JSEJ01000048.1	assembler-claImm	mRNA	208204	208984	0	+	0	ID=m.align_2150126;Parent=g.align_2150126;
JSEJ01000048.1	assembler-claImm	exon	208204	208984	0	+	0	ID=g.align_2150126.exon.1;Parent=m.align_2150126;
JSEJ01000048.1	assembler-claImm	gene	71658	71912	0	+	0	ID=g.align_2150052;Name=m.align_2150052;
JSEJ01000048.1	assembler-claImm	mRNA	71658	71912	0	+	0	ID=m.align_2150052;Parent=g.align_2150052;
JSEJ01000048.1	assembler-claImm	exon	71658	71912	0	+	0	ID=g.align_2150052.exon.1;Parent=m.align_2150052;
JSEJ01000048.1	assembler-claImm	gene	247117	247424	0	-	0	ID=g.align_2149998;Name=m.align_2149998;
JSEJ01000048.1	assembler-claImm	mRNA	247117	247424	0	-	0	ID=m.align_2149998;Parent=g.align_2149998;
JSEJ01000048.1	assembler-claImm	exon	247117	247424	0	-	0	ID=g.align_2149998.exon.1;Parent=m.align_2149998;
JSEJ01000048.1	assembler-claImm	gene	60232	60693	0	+	0	ID=g.align_2150043;Name=m.align_2150043;
JSEJ01000048.1	assembler-claImm	mRNA	60232	60693	0	+	0	ID=m.align_2150043;Parent=g.align_2150043;
JSEJ01000048.1	assembler-claImm	exon	60232	60693	0	+	0	ID=g.align_2150043.exon.1;Parent=m.align_2150043;
JSEJ01000048.1	assembler-claImm	mRNA	60693	61785	0	+	0	ID=m.align_2150044;Parent=g.align_2150043;
JSEJ01000048.1	assembler-claImm	exon	60693	61785	0	+	0	ID=g.align_2150044.exon.1;Parent=m.align_2150044;
JSEJ01000048.1	assembler-claImm	gene	71164	71606	0	+	0	ID=g.align_2150051;Name=m.align_2150051;
JSEJ01000048.1	assembler-claImm	mRNA	71164	71606	0	+	0	ID=m.align_2150051;Parent=g.align_2150051;
JSEJ01000048.1	assembler-claImm	exon	71164	71606	0	+	0	ID=g.align_2150051.exon.1;Parent=m.align_2150051;
JSEJ01000048.1	assembler-claImm	gene	166151	166865	0	+	0	ID=g.align_2150100;Name=m.align_2150100;
JSEJ01000048.1	assembler-claImm	mRNA	166151	166865	0	+	0	ID=m.align_2150100;Parent=g.align_2150100;
JSEJ01000048.1	assembler-claImm	exon	166151	166865	0	+	0	ID=g.align_2150100.exon.1;Parent=m.align_2150100;
JSEJ01000048.1	assembler-claImm	gene	207619	208029	0	+	0	ID=g.align_2150124;Name=m.align_2150124;
JSEJ01000048.1	assembler-claImm	mRNA	207619	208029	0	+	0	ID=m.align_2150124;Parent=g.align_2150124;
JSEJ01000048.1	assembler-claImm	exon	207619	208029	0	+	0	ID=g.align_2150124.exon.1;Parent=m.align_2150124;
JSEJ01000048.1	assembler-claImm	gene	74461	75023	0	+	0	ID=g.align_2150053;Name=m.align_2150053;
JSEJ01000048.1	assembler-claImm	mRNA	74461	75023	0	+	0	ID=m.align_2150053;Parent=g.align_2150053;
JSEJ01000048.1	assembler-claImm	exon	74461	75023	0	+	0	ID=g.align_2150053.exon.1;Parent=m.align_2150053;
JSEJ01000048.1	assembler-claImm	gene	7194	7506	0	-	0	ID=g.align_2149871;Name=m.align_2149871;
JSEJ01000048.1	assembler-claImm	mRNA	7194	7506	0	-	0	ID=m.align_2149871;Parent=g.align_2149871;
JSEJ01000048.1	assembler-claImm	exon	7194	7506	0	-	0	ID=g.align_2149871.exon.1;Parent=m.align_2149871;
JSEJ01000048.1	assembler-claImm	gene	231368	231570	0	-	0	ID=g.align_2150003;Name=m.align_2150003;
JSEJ01000048.1	assembler-claImm	mRNA	231368	231570	0	-	0	ID=m.align_2150003;Parent=g.align_2150003;
JSEJ01000048.1	assembler-claImm	exon	231368	231570	0	-	0	ID=g.align_2150003.exon.1;Parent=m.align_2150003;
JSEJ01000048.1	assembler-claImm	gene	100197	100731	0	+	0	ID=g.align_2150153;Name=m.align_2150153;
JSEJ01000048.1	assembler-claImm	mRNA	100197	100731	0	+	0	ID=m.align_2150153;Parent=g.align_2150153;
JSEJ01000048.1	assembler-claImm	exon	100197	100731	0	+	0	ID=g.align_2150153.exon.1;Parent=m.align_2150153;
JSEJ01000048.1	assembler-claImm	gene	12563	12907	0	+	0	ID=g.align_2150015;Name=m.align_2150015;
JSEJ01000048.1	assembler-claImm	mRNA	12563	12907	0	+	0	ID=m.align_2150015;Parent=g.align_2150015;
JSEJ01000048.1	assembler-claImm	exon	12563	12907	0	+	0	ID=g.align_2150015.exon.1;Parent=m.align_2150015;
JSEJ01000048.1	assembler-claImm	gene	193711	194084	0	-	0	ID=g.align_2149964;Name=m.align_2149964;
JSEJ01000048.1	assembler-claImm	mRNA	193711	194084	0	-	0	ID=m.align_2149964;Parent=g.align_2149964;
JSEJ01000048.1	assembler-claImm	exon	193711	194084	0	-	0	ID=g.align_2149964.exon.1;Parent=m.align_2149964;
JSEJ01000048.1	assembler-claImm	gene	82653	82908	0	+	0	ID=g.align_2150056;Name=m.align_2150056;
JSEJ01000048.1	assembler-claImm	mRNA	82653	82908	0	+	0	ID=m.align_2150056;Parent=g.align_2150056;
JSEJ01000048.1	assembler-claImm	exon	82653	82908	0	+	0	ID=g.align_2150056.exon.1;Parent=m.align_2150056;
JSEJ01000048.1	assembler-claImm	gene	14593	14864	0	+	0	ID=g.align_2150018;Name=m.align_2150018;
JSEJ01000048.1	assembler-claImm	mRNA	14593	14864	0	+	0	ID=m.align_2150018;Parent=g.align_2150018;
JSEJ01000048.1	assembler-claImm	exon	14593	14864	0	+	0	ID=g.align_2150018.exon.1;Parent=m.align_2150018;
JSEJ01000048.1	assembler-claImm	gene	226832	227067	0	+	0	ID=g.align_2150140;Name=m.align_2150140;
JSEJ01000048.1	assembler-claImm	mRNA	226832	227067	0	+	0	ID=m.align_2150140;Parent=g.align_2150140;
JSEJ01000048.1	assembler-claImm	exon	226832	227067	0	+	0	ID=g.align_2150140.exon.1;Parent=m.align_2150140;
JSEJ01000048.1	assembler-claImm	gene	149199	149521	0	-	0	ID=g.align_2149934;Name=m.align_2149934;
JSEJ01000048.1	assembler-claImm	mRNA	149199	149521	0	-	0	ID=m.align_2149934;Parent=g.align_2149934;
JSEJ01000048.1	assembler-claImm	exon	149199	149521	0	-	0	ID=g.align_2149934.exon.1;Parent=m.align_2149934;
JSEJ01000048.1	assembler-claImm	gene	133275	133594	0	-	0	ID=g.align_2150001;Name=m.align_2150001;
JSEJ01000048.1	assembler-claImm	mRNA	133275	133594	0	-	0	ID=m.align_2150001;Parent=g.align_2150001;
JSEJ01000048.1	assembler-claImm	exon	133275	133594	0	-	0	ID=g.align_2150001.exon.1;Parent=m.align_2150001;
JSEJ01000048.1	assembler-claImm	gene	101983	102271	0	+	0	ID=g.align_2150063;Name=m.align_2150063;
JSEJ01000048.1	assembler-claImm	mRNA	101983	102271	0	+	0	ID=m.align_2150063;Parent=g.align_2150063;
JSEJ01000048.1	assembler-claImm	exon	101983	102271	0	+	0	ID=g.align_2150063.exon.1;Parent=m.align_2150063;
JSEJ01000048.1	assembler-claImm	gene	107016	107292	0	-	0	ID=g.align_2149922;Name=m.align_2149922;
JSEJ01000048.1	assembler-claImm	mRNA	107016	107292	0	-	0	ID=m.align_2149922;Parent=g.align_2149922;
JSEJ01000048.1	assembler-claImm	exon	107016	107292	0	-	0	ID=g.align_2149922.exon.1;Parent=m.align_2149922;
JSEJ01000048.1	assembler-claImm	gene	76491	76852	0	-	0	ID=g.align_2149907;Name=m.align_2149907;
JSEJ01000048.1	assembler-claImm	mRNA	76491	76852	0	-	0	ID=m.align_2149907;Parent=g.align_2149907;
JSEJ01000048.1	assembler-claImm	exon	76491	76852	0	-	0	ID=g.align_2149907.exon.1;Parent=m.align_2149907;
JSEJ01000048.1	assembler-claImm	gene	172818	174308	0	+	0	ID=g.align_2150103;Name=m.align_2150103;
JSEJ01000048.1	assembler-claImm	mRNA	172818	174308	0	+	0	ID=m.align_2150103;Parent=g.align_2150103;
JSEJ01000048.1	assembler-claImm	exon	172818	174308	0	+	0	ID=g.align_2150103.exon.1;Parent=m.align_2150103;
JSEJ01000048.1	assembler-claImm	mRNA	174287	174579	0	+	0	ID=m.align_2150104;Parent=g.align_2150103;
JSEJ01000048.1	assembler-claImm	exon	174287	174579	0	+	0	ID=g.align_2150104.exon.1;Parent=m.align_2150104;
JSEJ01000048.1	assembler-claImm	gene	4249	4586	0	+	0	ID=g.align_2150010;Name=m.align_2150010;
JSEJ01000048.1	assembler-claImm	mRNA	4249	4586	0	+	0	ID=m.align_2150010;Parent=g.align_2150010;
JSEJ01000048.1	assembler-claImm	exon	4249	4586	0	+	0	ID=g.align_2150010.exon.1;Parent=m.align_2150010;
JSEJ01000048.1	assembler-claImm	gene	194179	194484	0	-	0	ID=g.align_2149965;Name=m.align_2149965;
JSEJ01000048.1	assembler-claImm	mRNA	194179	194484	0	-	0	ID=m.align_2149965;Parent=g.align_2149965;
JSEJ01000048.1	assembler-claImm	exon	194179	194484	0	-	0	ID=g.align_2149965.exon.1;Parent=m.align_2149965;
JSEJ01000048.1	assembler-claImm	mRNA	194463	196403	0	-	0	ID=m.align_2149967;Parent=g.align_2149965;
JSEJ01000048.1	assembler-claImm	exon	194463	196188	0	-	0	ID=g.align_2149967.exon.1;Parent=m.align_2149967;
JSEJ01000048.1	assembler-claImm	exon	196294	196403	0	-	0	ID=g.align_2149967.exon.2;Parent=m.align_2149967;
JSEJ01000048.1	assembler-claImm	mRNA	194463	196814	0	-	0	ID=m.align_2149966;Parent=g.align_2149965;
JSEJ01000048.1	assembler-claImm	exon	194463	196814	0	-	0	ID=g.align_2149966.exon.1;Parent=m.align_2149966;
JSEJ01000048.1	assembler-claImm	gene	14016	14255	0	+	0	ID=g.align_2150017;Name=m.align_2150017;
JSEJ01000048.1	assembler-claImm	mRNA	14016	14255	0	+	0	ID=m.align_2150017;Parent=g.align_2150017;
JSEJ01000048.1	assembler-claImm	exon	14016	14255	0	+	0	ID=g.align_2150017.exon.1;Parent=m.align_2150017;
JSEJ01000048.1	assembler-claImm	gene	47117	47427	0	-	0	ID=g.align_2149882;Name=m.align_2149882;
JSEJ01000048.1	assembler-claImm	mRNA	47117	47427	0	-	0	ID=m.align_2149882;Parent=g.align_2149882;
JSEJ01000048.1	assembler-claImm	exon	47117	47427	0	-	0	ID=g.align_2149882.exon.1;Parent=m.align_2149882;
JSEJ01000048.1	assembler-claImm	gene	107556	107829	0	-	0	ID=g.align_2149923;Name=m.align_2149923;
JSEJ01000048.1	assembler-claImm	mRNA	107556	107829	0	-	0	ID=m.align_2149923;Parent=g.align_2149923;
JSEJ01000048.1	assembler-claImm	exon	107556	107829	0	-	0	ID=g.align_2149923.exon.1;Parent=m.align_2149923;
JSEJ01000048.1	assembler-claImm	gene	14977	15216	0	+	0	ID=g.align_2150019;Name=m.align_2150019;
JSEJ01000048.1	assembler-claImm	mRNA	14977	15216	0	+	0	ID=m.align_2150019;Parent=g.align_2150019;
JSEJ01000048.1	assembler-claImm	exon	14977	15216	0	+	0	ID=g.align_2150019.exon.1;Parent=m.align_2150019;
JSEJ01000048.1	assembler-claImm	gene	199495	199810	0	+	0	ID=g.align_2150117;Name=m.align_2150117;
JSEJ01000048.1	assembler-claImm	mRNA	199495	199810	0	+	0	ID=m.align_2150117;Parent=g.align_2150117;
JSEJ01000048.1	assembler-claImm	exon	199495	199810	0	+	0	ID=g.align_2150117.exon.1;Parent=m.align_2150117;
JSEJ01000048.1	assembler-claImm	gene	174568	175109	0	+	0	ID=g.align_2150105;Name=m.align_2150105;
JSEJ01000048.1	assembler-claImm	mRNA	174568	175109	0	+	0	ID=m.align_2150105;Parent=g.align_2150105;
JSEJ01000048.1	assembler-claImm	exon	174568	175109	0	+	0	ID=g.align_2150105.exon.1;Parent=m.align_2150105;
JSEJ01000048.1	assembler-claImm	gene	179386	179904	0	-	0	ID=g.align_2149956;Name=m.align_2149956;
JSEJ01000048.1	assembler-claImm	mRNA	179386	179904	0	-	0	ID=m.align_2149956;Parent=g.align_2149956;
JSEJ01000048.1	assembler-claImm	exon	179386	179904	0	-	0	ID=g.align_2149956.exon.1;Parent=m.align_2149956;
JSEJ01000048.1	assembler-claImm	gene	149748	150037	0	-	0	ID=g.align_2149935;Name=m.align_2149935;
JSEJ01000048.1	assembler-claImm	mRNA	149748	150037	0	-	0	ID=m.align_2149935;Parent=g.align_2149935;
JSEJ01000048.1	assembler-claImm	exon	149748	150037	0	-	0	ID=g.align_2149935.exon.1;Parent=m.align_2149935;
JSEJ01000048.1	assembler-claImm	gene	164718	165053	0	+	0	ID=g.align_2150150;Name=m.align_2150150;
JSEJ01000048.1	assembler-claImm	mRNA	164718	165053	0	+	0	ID=m.align_2150150;Parent=g.align_2150150;
JSEJ01000048.1	assembler-claImm	exon	164718	165053	0	+	0	ID=g.align_2150150.exon.1;Parent=m.align_2150150;
JSEJ01000048.1	assembler-claImm	gene	83065	83611	0	+	0	ID=g.align_2150057;Name=m.align_2150057;
JSEJ01000048.1	assembler-claImm	mRNA	83065	83611	0	+	0	ID=m.align_2150057;Parent=g.align_2150057;
JSEJ01000048.1	assembler-claImm	exon	83065	83611	0	+	0	ID=g.align_2150057.exon.1;Parent=m.align_2150057;
JSEJ01000048.1	assembler-claImm	gene	66390	66646	0	-	0	ID=g.align_2149900;Name=m.align_2149900;
JSEJ01000048.1	assembler-claImm	mRNA	66390	66646	0	-	0	ID=m.align_2149900;Parent=g.align_2149900;
JSEJ01000048.1	assembler-claImm	exon	66390	66646	0	-	0	ID=g.align_2149900.exon.1;Parent=m.align_2149900;
JSEJ01000048.1	assembler-claImm	gene	9533	9872	0	-	0	ID=g.align_2149873;Name=m.align_2149873;
JSEJ01000048.1	assembler-claImm	mRNA	9533	9872	0	-	0	ID=m.align_2149873;Parent=g.align_2149873;
JSEJ01000048.1	assembler-claImm	exon	9533	9872	0	-	0	ID=g.align_2149873.exon.1;Parent=m.align_2149873;
JSEJ01000048.1	assembler-claImm	gene	178962	179188	0	+	0	ID=g.align_2150108;Name=m.align_2150108;
JSEJ01000048.1	assembler-claImm	mRNA	178962	179188	0	+	0	ID=m.align_2150108;Parent=g.align_2150108;
JSEJ01000048.1	assembler-claImm	exon	178962	179188	0	+	0	ID=g.align_2150108.exon.1;Parent=m.align_2150108;
JSEJ01000048.1	assembler-claImm	gene	66671	66979	0	-	0	ID=g.align_2149901;Name=m.align_2149901;
JSEJ01000048.1	assembler-claImm	mRNA	66671	66979	0	-	0	ID=m.align_2149901;Parent=g.align_2149901;
JSEJ01000048.1	assembler-claImm	exon	66671	66979	0	-	0	ID=g.align_2149901.exon.1;Parent=m.align_2149901;
JSEJ01000048.1	assembler-claImm	gene	15288	15677	0	+	0	ID=g.align_2150020;Name=m.align_2150020;
JSEJ01000048.1	assembler-claImm	mRNA	15288	15677	0	+	0	ID=m.align_2150020;Parent=g.align_2150020;
JSEJ01000048.1	assembler-claImm	exon	15288	15677	0	+	0	ID=g.align_2150020.exon.1;Parent=m.align_2150020;
JSEJ01000048.1	assembler-claImm	gene	123947	124183	0	+	0	ID=g.align_2150154;Name=m.align_2150154;
JSEJ01000048.1	assembler-claImm	mRNA	123947	124183	0	+	0	ID=m.align_2150154;Parent=g.align_2150154;
JSEJ01000048.1	assembler-claImm	exon	123947	124183	0	+	0	ID=g.align_2150154.exon.1;Parent=m.align_2150154;
JSEJ01000048.1	assembler-claImm	gene	172456	172692	0	+	0	ID=g.align_2150102;Name=m.align_2150102;
JSEJ01000048.1	assembler-claImm	mRNA	172456	172692	0	+	0	ID=m.align_2150102;Parent=g.align_2150102;
JSEJ01000048.1	assembler-claImm	exon	172456	172692	0	+	0	ID=g.align_2150102.exon.1;Parent=m.align_2150102;
JSEJ01000048.1	assembler-claImm	gene	178621	178853	0	+	0	ID=g.align_2150107;Name=m.align_2150107;
JSEJ01000048.1	assembler-claImm	mRNA	178621	178853	0	+	0	ID=m.align_2150107;Parent=g.align_2150107;
JSEJ01000048.1	assembler-claImm	exon	178621	178853	0	+	0	ID=g.align_2150107.exon.1;Parent=m.align_2150107;
JSEJ01000048.1	assembler-claImm	gene	17376	17679	0	+	0	ID=g.align_2150024;Name=m.align_2150024;
JSEJ01000048.1	assembler-claImm	mRNA	17376	17679	0	+	0	ID=m.align_2150024;Parent=g.align_2150024;
JSEJ01000048.1	assembler-claImm	exon	17376	17679	0	+	0	ID=g.align_2150024.exon.1;Parent=m.align_2150024;
JSEJ01000048.1	assembler-claImm	gene	6627	7118	0	+	0	ID=g.align_2150011;Name=m.align_2150011;
JSEJ01000048.1	assembler-claImm	mRNA	6627	7118	0	+	0	ID=m.align_2150011;Parent=g.align_2150011;
JSEJ01000048.1	assembler-claImm	exon	6627	7118	0	+	0	ID=g.align_2150011.exon.1;Parent=m.align_2150011;
JSEJ01000048.1	assembler-claImm	gene	226173	226569	0	+	0	ID=g.align_2150139;Name=m.align_2150139;
JSEJ01000048.1	assembler-claImm	mRNA	226173	226569	0	+	0	ID=m.align_2150139;Parent=g.align_2150139;
JSEJ01000048.1	assembler-claImm	exon	226173	226451	0	+	0	ID=g.align_2150139.exon.1;Parent=m.align_2150139;
JSEJ01000048.1	assembler-claImm	exon	226523	226569	0	+	0	ID=g.align_2150139.exon.2;Parent=m.align_2150139;
JSEJ01000048.1	assembler-claImm	gene	197010	197250	0	-	0	ID=g.align_2149968;Name=m.align_2149968;
JSEJ01000048.1	assembler-claImm	mRNA	197010	197250	0	-	0	ID=m.align_2149968;Parent=g.align_2149968;
JSEJ01000048.1	assembler-claImm	exon	197010	197250	0	-	0	ID=g.align_2149968.exon.1;Parent=m.align_2149968;
JSEJ01000048.1	assembler-claImm	gene	720	989	0	-	0	ID=g.align_2149867;Name=m.align_2149867;
JSEJ01000048.1	assembler-claImm	mRNA	720	989	0	-	0	ID=m.align_2149867;Parent=g.align_2149867;
JSEJ01000048.1	assembler-claImm	exon	720	989	0	-	0	ID=g.align_2149867.exon.1;Parent=m.align_2149867;
JSEJ01000048.1	assembler-claImm	gene	247487	248992	0	-	0	ID=g.align_2149999;Name=m.align_2149999;
JSEJ01000048.1	assembler-claImm	mRNA	247487	248992	0	-	0	ID=m.align_2149999;Parent=g.align_2149999;
JSEJ01000048.1	assembler-claImm	exon	247487	248992	0	-	0	ID=g.align_2149999.exon.1;Parent=m.align_2149999;
JSEJ01000048.1	assembler-claImm	mRNA	247856	248254	0	-	0	ID=m.align_2150000;Parent=g.align_2149999;
JSEJ01000048.1	assembler-claImm	exon	247856	247987	0	-	0	ID=g.align_2150000.exon.1;Parent=m.align_2150000;
JSEJ01000048.1	assembler-claImm	exon	248097	248254	0	-	0	ID=g.align_2150000.exon.2;Parent=m.align_2150000;
JSEJ01000048.1	assembler-claImm	gene	225659	225888	0	+	0	ID=g.align_2150138;Name=m.align_2150138;
JSEJ01000048.1	assembler-claImm	mRNA	225659	225888	0	+	0	ID=m.align_2150138;Parent=g.align_2150138;
JSEJ01000048.1	assembler-claImm	exon	225659	225888	0	+	0	ID=g.align_2150138.exon.1;Parent=m.align_2150138;
JSEJ01000048.1	assembler-claImm	gene	224951	225321	0	+	0	ID=g.align_2150137;Name=m.align_2150137;
JSEJ01000048.1	assembler-claImm	mRNA	224951	225321	0	+	0	ID=m.align_2150137;Parent=g.align_2150137;
JSEJ01000048.1	assembler-claImm	exon	224951	225321	0	+	0	ID=g.align_2150137.exon.1;Parent=m.align_2150137;
JSEJ01000048.1	assembler-claImm	gene	45640	45854	0	+	0	ID=g.align_2150034;Name=m.align_2150034;
JSEJ01000048.1	assembler-claImm	mRNA	45640	45854	0	+	0	ID=m.align_2150034;Parent=g.align_2150034;
JSEJ01000048.1	assembler-claImm	exon	45640	45854	0	+	0	ID=g.align_2150034.exon.1;Parent=m.align_2150034;
JSEJ01000377.1	assembler-claImm	gene	1321	2179	0	+	0	ID=g.align_2175180;Name=m.align_2175180;
JSEJ01000377.1	assembler-claImm	mRNA	1321	2179	0	+	0	ID=m.align_2175180;Parent=g.align_2175180;
JSEJ01000377.1	assembler-claImm	exon	1321	1327	0	+	0	ID=g.align_2175180.exon.1;Parent=m.align_2175180;
JSEJ01000377.1	assembler-claImm	exon	2029	2179	0	+	0	ID=g.align_2175180.exon.2;Parent=m.align_2175180;
JSEJ01000172.1	assembler-claImm	gene	23170	23561	0	-	0	ID=g.align_2171973;Name=m.align_2171973;
JSEJ01000172.1	assembler-claImm	mRNA	23170	23561	0	-	0	ID=m.align_2171973;Parent=g.align_2171973;
JSEJ01000172.1	assembler-claImm	exon	23170	23561	0	-	0	ID=g.align_2171973.exon.1;Parent=m.align_2171973;
JSEJ01000172.1	assembler-claImm	gene	30470	33089	0	-	0	ID=g.align_2171958;Name=m.align_2171958;
JSEJ01000172.1	assembler-claImm	mRNA	30470	33089	0	-	0	ID=m.align_2171958;Parent=g.align_2171958;
JSEJ01000172.1	assembler-claImm	exon	30470	30813	0	-	0	ID=g.align_2171958.exon.1;Parent=m.align_2171958;
JSEJ01000172.1	assembler-claImm	exon	32588	33089	0	-	0	ID=g.align_2171958.exon.2;Parent=m.align_2171958;
JSEJ01000172.1	assembler-claImm	gene	57323	57581	0	-	0	ID=g.align_2171972;Name=m.align_2171972;
JSEJ01000172.1	assembler-claImm	mRNA	57323	57581	0	-	0	ID=m.align_2171972;Parent=g.align_2171972;
JSEJ01000172.1	assembler-claImm	exon	57323	57581	0	-	0	ID=g.align_2171972.exon.1;Parent=m.align_2171972;
JSEJ01000172.1	assembler-claImm	gene	12631	13054	0	-	0	ID=g.align_2171949;Name=m.align_2171949;
JSEJ01000172.1	assembler-claImm	mRNA	12631	13054	0	-	0	ID=m.align_2171949;Parent=g.align_2171949;
JSEJ01000172.1	assembler-claImm	exon	12631	13054	0	-	0	ID=g.align_2171949.exon.1;Parent=m.align_2171949;
JSEJ01000172.1	assembler-claImm	gene	53480	53789	0	-	0	ID=g.align_2171969;Name=m.align_2171969;
JSEJ01000172.1	assembler-claImm	mRNA	53480	53789	0	-	0	ID=m.align_2171969;Parent=g.align_2171969;
JSEJ01000172.1	assembler-claImm	exon	53480	53789	0	-	0	ID=g.align_2171969.exon.1;Parent=m.align_2171969;
JSEJ01000172.1	assembler-claImm	gene	12341	12610	0	-	0	ID=g.align_2171948;Name=m.align_2171948;
JSEJ01000172.1	assembler-claImm	mRNA	12341	12610	0	-	0	ID=m.align_2171948;Parent=g.align_2171948;
JSEJ01000172.1	assembler-claImm	exon	12341	12610	0	-	0	ID=g.align_2171948.exon.1;Parent=m.align_2171948;
JSEJ01000172.1	assembler-claImm	gene	55979	56537	0	-	0	ID=g.align_2171971;Name=m.align_2171971;
JSEJ01000172.1	assembler-claImm	mRNA	55979	56537	0	-	0	ID=m.align_2171971;Parent=g.align_2171971;
JSEJ01000172.1	assembler-claImm	exon	55979	56537	0	-	0	ID=g.align_2171971.exon.1;Parent=m.align_2171971;
JSEJ01000172.1	assembler-claImm	gene	21012	21384	0	-	0	ID=g.align_2171956;Name=m.align_2171956;
JSEJ01000172.1	assembler-claImm	mRNA	21012	21384	0	-	0	ID=m.align_2171956;Parent=g.align_2171956;
JSEJ01000172.1	assembler-claImm	exon	21012	21384	0	-	0	ID=g.align_2171956.exon.1;Parent=m.align_2171956;
JSEJ01000172.1	assembler-claImm	gene	29878	30447	0	-	0	ID=g.align_2171957;Name=m.align_2171957;
JSEJ01000172.1	assembler-claImm	mRNA	29878	30447	0	-	0	ID=m.align_2171957;Parent=g.align_2171957;
JSEJ01000172.1	assembler-claImm	exon	29878	30447	0	-	0	ID=g.align_2171957.exon.1;Parent=m.align_2171957;
JSEJ01000172.1	assembler-claImm	gene	17334	17655	0	+	0	ID=g.align_2171911;Name=m.align_2171911;
JSEJ01000172.1	assembler-claImm	mRNA	17334	17655	0	+	0	ID=m.align_2171911;Parent=g.align_2171911;
JSEJ01000172.1	assembler-claImm	exon	17334	17655	0	+	0	ID=g.align_2171911.exon.1;Parent=m.align_2171911;
JSEJ01000172.1	assembler-claImm	gene	4776	5186	0	-	0	ID=g.align_2171939;Name=m.align_2171939;
JSEJ01000172.1	assembler-claImm	mRNA	4776	5186	0	-	0	ID=m.align_2171939;Parent=g.align_2171939;
JSEJ01000172.1	assembler-claImm	exon	4776	5186	0	-	0	ID=g.align_2171939.exon.1;Parent=m.align_2171939;
JSEJ01000172.1	assembler-claImm	gene	36506	36960	0	+	0	ID=g.align_2171935;Name=m.align_2171935;
JSEJ01000172.1	assembler-claImm	mRNA	36506	36960	0	+	0	ID=m.align_2171935;Parent=g.align_2171935;
JSEJ01000172.1	assembler-claImm	exon	36506	36960	0	+	0	ID=g.align_2171935.exon.1;Parent=m.align_2171935;
JSEJ01000172.1	assembler-claImm	gene	45260	45567	0	+	0	ID=g.align_2171931;Name=m.align_2171931;
JSEJ01000172.1	assembler-claImm	mRNA	45260	45567	0	+	0	ID=m.align_2171931;Parent=g.align_2171931;
JSEJ01000172.1	assembler-claImm	exon	45260	45567	0	+	0	ID=g.align_2171931.exon.1;Parent=m.align_2171931;
JSEJ01000172.1	assembler-claImm	gene	55409	55641	0	-	0	ID=g.align_2171970;Name=m.align_2171970;
JSEJ01000172.1	assembler-claImm	mRNA	55409	55641	0	-	0	ID=m.align_2171970;Parent=g.align_2171970;
JSEJ01000172.1	assembler-claImm	exon	55409	55641	0	-	0	ID=g.align_2171970.exon.1;Parent=m.align_2171970;
JSEJ01000172.1	assembler-claImm	gene	4366	4739	0	-	0	ID=g.align_2171938;Name=m.align_2171938;
JSEJ01000172.1	assembler-claImm	mRNA	4366	4739	0	-	0	ID=m.align_2171938;Parent=g.align_2171938;
JSEJ01000172.1	assembler-claImm	exon	4366	4739	0	-	0	ID=g.align_2171938.exon.1;Parent=m.align_2171938;
JSEJ01000172.1	assembler-claImm	gene	20546	20785	0	-	0	ID=g.align_2171955;Name=m.align_2171955;
JSEJ01000172.1	assembler-claImm	mRNA	20546	20785	0	-	0	ID=m.align_2171955;Parent=g.align_2171955;
JSEJ01000172.1	assembler-claImm	exon	20546	20785	0	-	0	ID=g.align_2171955.exon.1;Parent=m.align_2171955;
JSEJ01000347.1	assembler-claImm	gene	1123	1434	0	+	0	ID=g.align_2175144;Name=m.align_2175144;
JSEJ01000347.1	assembler-claImm	mRNA	1123	1434	0	+	0	ID=m.align_2175144;Parent=g.align_2175144;
JSEJ01000347.1	assembler-claImm	exon	1123	1434	0	+	0	ID=g.align_2175144.exon.1;Parent=m.align_2175144;
JSEJ01000347.1	assembler-claImm	gene	155	401	0	-	0	ID=g.align_2175147;Name=m.align_2175147;
JSEJ01000347.1	assembler-claImm	mRNA	155	401	0	-	0	ID=m.align_2175147;Parent=g.align_2175147;
JSEJ01000347.1	assembler-claImm	exon	155	401	0	-	0	ID=g.align_2175147.exon.1;Parent=m.align_2175147;
JSEJ01000077.1	assembler-claImm	gene	50789	51058	0	+	0	ID=g.align_2157916;Name=m.align_2157916;
JSEJ01000077.1	assembler-claImm	mRNA	50789	51058	0	+	0	ID=m.align_2157916;Parent=g.align_2157916;
JSEJ01000077.1	assembler-claImm	exon	50789	51058	0	+	0	ID=g.align_2157916.exon.1;Parent=m.align_2157916;
JSEJ01000077.1	assembler-claImm	gene	137453	137771	0	-	0	ID=g.align_2157868;Name=m.align_2157868;
JSEJ01000077.1	assembler-claImm	mRNA	137453	137771	0	-	0	ID=m.align_2157868;Parent=g.align_2157868;
JSEJ01000077.1	assembler-claImm	exon	137453	137771	0	-	0	ID=g.align_2157868.exon.1;Parent=m.align_2157868;
JSEJ01000077.1	assembler-claImm	gene	24685	25164	0	-	0	ID=g.align_2157799;Name=m.align_2157799;
JSEJ01000077.1	assembler-claImm	mRNA	24685	25164	0	-	0	ID=m.align_2157799;Parent=g.align_2157799;
JSEJ01000077.1	assembler-claImm	exon	24685	25164	0	-	0	ID=g.align_2157799.exon.1;Parent=m.align_2157799;
JSEJ01000077.1	assembler-claImm	gene	163961	164111	0	-	0	ID=g.align_2157869;Name=m.align_2157869;
JSEJ01000077.1	assembler-claImm	mRNA	163961	164111	0	-	0	ID=m.align_2157869;Parent=g.align_2157869;
JSEJ01000077.1	assembler-claImm	exon	163961	164111	0	-	0	ID=g.align_2157869.exon.1;Parent=m.align_2157869;
JSEJ01000077.1	assembler-claImm	gene	11743	11997	0	+	0	ID=g.align_2157889;Name=m.align_2157889;
JSEJ01000077.1	assembler-claImm	mRNA	11743	11997	0	+	0	ID=m.align_2157889;Parent=g.align_2157889;
JSEJ01000077.1	assembler-claImm	exon	11743	11997	0	+	0	ID=g.align_2157889.exon.1;Parent=m.align_2157889;
JSEJ01000077.1	assembler-claImm	mRNA	11983	12313	0	+	0	ID=m.align_2157890;Parent=g.align_2157889;
JSEJ01000077.1	assembler-claImm	exon	11983	12313	0	+	0	ID=g.align_2157890.exon.1;Parent=m.align_2157890;
JSEJ01000077.1	assembler-claImm	gene	118637	119013	0	+	0	ID=g.align_2157960;Name=m.align_2157960;
JSEJ01000077.1	assembler-claImm	mRNA	118637	119013	0	+	0	ID=m.align_2157960;Parent=g.align_2157960;
JSEJ01000077.1	assembler-claImm	exon	118637	119013	0	+	0	ID=g.align_2157960.exon.1;Parent=m.align_2157960;
JSEJ01000077.1	assembler-claImm	gene	109684	109831	0	-	0	ID=g.align_2157878;Name=m.align_2157878;
JSEJ01000077.1	assembler-claImm	mRNA	109684	109831	0	-	0	ID=m.align_2157878;Parent=g.align_2157878;
JSEJ01000077.1	assembler-claImm	exon	109684	109831	0	-	0	ID=g.align_2157878.exon.1;Parent=m.align_2157878;
JSEJ01000077.1	assembler-claImm	gene	9679	10183	0	-	0	ID=g.align_2157787;Name=m.align_2157787;
JSEJ01000077.1	assembler-claImm	mRNA	9679	10183	0	-	0	ID=m.align_2157787;Parent=g.align_2157787;
JSEJ01000077.1	assembler-claImm	exon	9679	9879	0	-	0	ID=g.align_2157787.exon.1;Parent=m.align_2157787;
JSEJ01000077.1	assembler-claImm	exon	9979	10183	0	-	0	ID=g.align_2157787.exon.2;Parent=m.align_2157787;
JSEJ01000077.1	assembler-claImm	mRNA	9873	10183	0	-	0	ID=m.align_2157786;Parent=g.align_2157787;
JSEJ01000077.1	assembler-claImm	exon	9873	10183	0	-	0	ID=g.align_2157786.exon.1;Parent=m.align_2157786;
JSEJ01000077.1	assembler-claImm	gene	55249	55470	0	-	0	ID=g.align_2157819;Name=m.align_2157819;
JSEJ01000077.1	assembler-claImm	mRNA	55249	55470	0	-	0	ID=m.align_2157819;Parent=g.align_2157819;
JSEJ01000077.1	assembler-claImm	exon	55249	55470	0	-	0	ID=g.align_2157819.exon.1;Parent=m.align_2157819;
JSEJ01000077.1	assembler-claImm	gene	137839	138525	0	-	0	ID=g.align_2157874;Name=m.align_2157874;
JSEJ01000077.1	assembler-claImm	mRNA	137839	138525	0	-	0	ID=m.align_2157874;Parent=g.align_2157874;
JSEJ01000077.1	assembler-claImm	exon	137839	138525	0	-	0	ID=g.align_2157874.exon.1;Parent=m.align_2157874;
JSEJ01000077.1	assembler-claImm	gene	42572	42908	0	+	0	ID=g.align_2157961;Name=m.align_2157961;
JSEJ01000077.1	assembler-claImm	mRNA	42572	42908	0	+	0	ID=m.align_2157961;Parent=g.align_2157961;
JSEJ01000077.1	assembler-claImm	exon	42572	42908	0	+	0	ID=g.align_2157961.exon.1;Parent=m.align_2157961;
JSEJ01000077.1	assembler-claImm	gene	46872	47179	0	+	0	ID=g.align_2157913;Name=m.align_2157913;
JSEJ01000077.1	assembler-claImm	mRNA	46872	47179	0	+	0	ID=m.align_2157913;Parent=g.align_2157913;
JSEJ01000077.1	assembler-claImm	exon	46872	47179	0	+	0	ID=g.align_2157913.exon.1;Parent=m.align_2157913;
JSEJ01000077.1	assembler-claImm	gene	116505	116905	0	+	0	ID=g.align_2157953;Name=m.align_2157953;
JSEJ01000077.1	assembler-claImm	mRNA	116505	116905	0	+	0	ID=m.align_2157953;Parent=g.align_2157953;
JSEJ01000077.1	assembler-claImm	exon	116505	116905	0	+	0	ID=g.align_2157953.exon.1;Parent=m.align_2157953;
JSEJ01000077.1	assembler-claImm	gene	11162	11598	0	+	0	ID=g.align_2157888;Name=m.align_2157888;
JSEJ01000077.1	assembler-claImm	mRNA	11162	11598	0	+	0	ID=m.align_2157888;Parent=g.align_2157888;
JSEJ01000077.1	assembler-claImm	exon	11162	11461	0	+	0	ID=g.align_2157888.exon.1;Parent=m.align_2157888;
JSEJ01000077.1	assembler-claImm	exon	11515	11598	0	+	0	ID=g.align_2157888.exon.2;Parent=m.align_2157888;
JSEJ01000077.1	assembler-claImm	gene	67692	68036	0	-	0	ID=g.align_2157875;Name=m.align_2157875;
JSEJ01000077.1	assembler-claImm	mRNA	67692	68036	0	-	0	ID=m.align_2157875;Parent=g.align_2157875;
JSEJ01000077.1	assembler-claImm	exon	67692	68036	0	-	0	ID=g.align_2157875.exon.1;Parent=m.align_2157875;
JSEJ01000077.1	assembler-claImm	gene	7359	7689	0	-	0	ID=g.align_2157783;Name=m.align_2157783;
JSEJ01000077.1	assembler-claImm	mRNA	7359	7689	0	-	0	ID=m.align_2157783;Parent=g.align_2157783;
JSEJ01000077.1	assembler-claImm	exon	7359	7689	0	-	0	ID=g.align_2157783.exon.1;Parent=m.align_2157783;
JSEJ01000077.1	assembler-claImm	gene	118386	118503	0	+	0	ID=g.align_2157957;Name=m.align_2157957;
JSEJ01000077.1	assembler-claImm	mRNA	118386	118503	0	+	0	ID=m.align_2157957;Parent=g.align_2157957;
JSEJ01000077.1	assembler-claImm	exon	118386	118503	0	+	0	ID=g.align_2157957.exon.1;Parent=m.align_2157957;
JSEJ01000077.1	assembler-claImm	gene	55806	56294	0	-	0	ID=g.align_2157821;Name=m.align_2157821;
JSEJ01000077.1	assembler-claImm	mRNA	55806	56294	0	-	0	ID=m.align_2157821;Parent=g.align_2157821;
JSEJ01000077.1	assembler-claImm	exon	55806	56294	0	-	0	ID=g.align_2157821.exon.1;Parent=m.align_2157821;
JSEJ01000077.1	assembler-claImm	gene	185995	186139	0	+	0	ID=g.align_2157959;Name=m.align_2157959;
JSEJ01000077.1	assembler-claImm	mRNA	185995	186139	0	+	0	ID=m.align_2157959;Parent=g.align_2157959;
JSEJ01000077.1	assembler-claImm	exon	185995	186139	0	+	0	ID=g.align_2157959.exon.1;Parent=m.align_2157959;
JSEJ01000077.1	assembler-claImm	gene	26514	26766	0	+	0	ID=g.align_2157902;Name=m.align_2157902;
JSEJ01000077.1	assembler-claImm	mRNA	26514	26766	0	+	0	ID=m.align_2157902;Parent=g.align_2157902;
JSEJ01000077.1	assembler-claImm	exon	26514	26766	0	+	0	ID=g.align_2157902.exon.1;Parent=m.align_2157902;
JSEJ01000077.1	assembler-claImm	gene	25936	26345	0	+	0	ID=g.align_2157901;Name=m.align_2157901;
JSEJ01000077.1	assembler-claImm	mRNA	25936	26345	0	+	0	ID=m.align_2157901;Parent=g.align_2157901;
JSEJ01000077.1	assembler-claImm	exon	25936	26345	0	+	0	ID=g.align_2157901.exon.1;Parent=m.align_2157901;
JSEJ01000077.1	assembler-claImm	gene	18222	18449	0	-	0	ID=g.align_2157792;Name=m.align_2157792;
JSEJ01000077.1	assembler-claImm	mRNA	18222	18449	0	-	0	ID=m.align_2157792;Parent=g.align_2157792;
JSEJ01000077.1	assembler-claImm	exon	18222	18449	0	-	0	ID=g.align_2157792.exon.1;Parent=m.align_2157792;
JSEJ01000077.1	assembler-claImm	gene	43848	45037	0	-	0	ID=g.align_2157811;Name=m.align_2157811;
JSEJ01000077.1	assembler-claImm	mRNA	43848	45037	0	-	0	ID=m.align_2157811;Parent=g.align_2157811;
JSEJ01000077.1	assembler-claImm	exon	43848	45037	0	-	0	ID=g.align_2157811.exon.1;Parent=m.align_2157811;
JSEJ01000077.1	assembler-claImm	gene	66729	66961	0	-	0	ID=g.align_2157828;Name=m.align_2157828;
JSEJ01000077.1	assembler-claImm	mRNA	66729	66961	0	-	0	ID=m.align_2157828;Parent=g.align_2157828;
JSEJ01000077.1	assembler-claImm	exon	66729	66961	0	-	0	ID=g.align_2157828.exon.1;Parent=m.align_2157828;
JSEJ01000077.1	assembler-claImm	gene	55474	55782	0	-	0	ID=g.align_2157820;Name=m.align_2157820;
JSEJ01000077.1	assembler-claImm	mRNA	55474	55782	0	-	0	ID=m.align_2157820;Parent=g.align_2157820;
JSEJ01000077.1	assembler-claImm	exon	55474	55782	0	-	0	ID=g.align_2157820.exon.1;Parent=m.align_2157820;
JSEJ01000077.1	assembler-claImm	gene	12646	16144	0	-	0	ID=g.align_2157863;Name=m.align_2157863;
JSEJ01000077.1	assembler-claImm	mRNA	12646	16144	0	-	0	ID=m.align_2157863;Parent=g.align_2157863;
JSEJ01000077.1	assembler-claImm	exon	12646	12873	0	-	0	ID=g.align_2157863.exon.1;Parent=m.align_2157863;
JSEJ01000077.1	assembler-claImm	exon	13440	16144	0	-	0	ID=g.align_2157863.exon.2;Parent=m.align_2157863;
JSEJ01000077.1	assembler-claImm	gene	179833	180138	0	+	0	ID=g.align_2157974;Name=m.align_2157974;
JSEJ01000077.1	assembler-claImm	mRNA	179833	180138	0	+	0	ID=m.align_2157974;Parent=g.align_2157974;
JSEJ01000077.1	assembler-claImm	exon	179833	180138	0	+	0	ID=g.align_2157974.exon.1;Parent=m.align_2157974;
JSEJ01000077.1	assembler-claImm	gene	115666	115867	0	-	0	ID=g.align_2157870;Name=m.align_2157870;
JSEJ01000077.1	assembler-claImm	mRNA	115666	115867	0	-	0	ID=m.align_2157870;Parent=g.align_2157870;
JSEJ01000077.1	assembler-claImm	exon	115666	115867	0	-	0	ID=g.align_2157870.exon.1;Parent=m.align_2157870;
JSEJ01000077.1	assembler-claImm	gene	165100	165121	0	+	0	ID=g.align_2157965;Name=m.align_2157965;
JSEJ01000077.1	assembler-claImm	mRNA	165100	165121	0	+	0	ID=m.align_2157965;Parent=g.align_2157965;
JSEJ01000077.1	assembler-claImm	exon	165100	165121	0	+	0	ID=g.align_2157965.exon.1;Parent=m.align_2157965;
JSEJ01000077.1	assembler-claImm	gene	77435	78271	0	-	0	ID=g.align_2157877;Name=m.align_2157877;
JSEJ01000077.1	assembler-claImm	mRNA	77435	78271	0	-	0	ID=m.align_2157877;Parent=g.align_2157877;
JSEJ01000077.1	assembler-claImm	exon	77435	78271	0	-	0	ID=g.align_2157877.exon.1;Parent=m.align_2157877;
JSEJ01000077.1	assembler-claImm	gene	32134	32442	0	+	0	ID=g.align_2157906;Name=m.align_2157906;
JSEJ01000077.1	assembler-claImm	mRNA	32134	32442	0	+	0	ID=m.align_2157906;Parent=g.align_2157906;
JSEJ01000077.1	assembler-claImm	exon	32134	32442	0	+	0	ID=g.align_2157906.exon.1;Parent=m.align_2157906;
JSEJ01000077.1	assembler-claImm	gene	10184	10443	0	-	0	ID=g.align_2157788;Name=m.align_2157788;
JSEJ01000077.1	assembler-claImm	mRNA	10184	10443	0	-	0	ID=m.align_2157788;Parent=g.align_2157788;
JSEJ01000077.1	assembler-claImm	exon	10184	10443	0	-	0	ID=g.align_2157788.exon.1;Parent=m.align_2157788;
JSEJ01000133.1	assembler-claImm	gene	64069	64373	0	+	0	ID=g.align_2168332;Name=m.align_2168332;
JSEJ01000133.1	assembler-claImm	mRNA	64069	64373	0	+	0	ID=m.align_2168332;Parent=g.align_2168332;
JSEJ01000133.1	assembler-claImm	exon	64069	64373	0	+	0	ID=g.align_2168332.exon.1;Parent=m.align_2168332;
JSEJ01000133.1	assembler-claImm	gene	47721	48435	0	+	0	ID=g.align_2168320;Name=m.align_2168320;
JSEJ01000133.1	assembler-claImm	mRNA	47721	48435	0	+	0	ID=m.align_2168320;Parent=g.align_2168320;
JSEJ01000133.1	assembler-claImm	exon	47721	48435	0	+	0	ID=g.align_2168320.exon.1;Parent=m.align_2168320;
JSEJ01000133.1	assembler-claImm	gene	56964	57278	0	-	0	ID=g.align_2168258;Name=m.align_2168258;
JSEJ01000133.1	assembler-claImm	mRNA	56964	57278	0	-	0	ID=m.align_2168258;Parent=g.align_2168258;
JSEJ01000133.1	assembler-claImm	exon	56964	57278	0	-	0	ID=g.align_2168258.exon.1;Parent=m.align_2168258;
JSEJ01000133.1	assembler-claImm	gene	99133	99386	0	+	0	ID=g.align_2168353;Name=m.align_2168353;
JSEJ01000133.1	assembler-claImm	mRNA	99133	99386	0	+	0	ID=m.align_2168353;Parent=g.align_2168353;
JSEJ01000133.1	assembler-claImm	exon	99133	99386	0	+	0	ID=g.align_2168353.exon.1;Parent=m.align_2168353;
JSEJ01000133.1	assembler-claImm	gene	52748	53065	0	-	0	ID=g.align_2168255;Name=m.align_2168255;
JSEJ01000133.1	assembler-claImm	mRNA	52748	53065	0	-	0	ID=m.align_2168255;Parent=g.align_2168255;
JSEJ01000133.1	assembler-claImm	exon	52748	53065	0	-	0	ID=g.align_2168255.exon.1;Parent=m.align_2168255;
JSEJ01000133.1	assembler-claImm	gene	44593	44957	0	-	0	ID=g.align_2168247;Name=m.align_2168247;
JSEJ01000133.1	assembler-claImm	mRNA	44593	44957	0	-	0	ID=m.align_2168247;Parent=g.align_2168247;
JSEJ01000133.1	assembler-claImm	exon	44593	44957	0	-	0	ID=g.align_2168247.exon.1;Parent=m.align_2168247;
JSEJ01000133.1	assembler-claImm	gene	104278	104525	0	+	0	ID=g.align_2168356;Name=m.align_2168356;
JSEJ01000133.1	assembler-claImm	mRNA	104278	104525	0	+	0	ID=m.align_2168356;Parent=g.align_2168356;
JSEJ01000133.1	assembler-claImm	exon	104278	104525	0	+	0	ID=g.align_2168356.exon.1;Parent=m.align_2168356;
JSEJ01000133.1	assembler-claImm	gene	6577	6826	0	+	0	ID=g.align_2168302;Name=m.align_2168302;
JSEJ01000133.1	assembler-claImm	mRNA	6577	6826	0	+	0	ID=m.align_2168302;Parent=g.align_2168302;
JSEJ01000133.1	assembler-claImm	exon	6577	6826	0	+	0	ID=g.align_2168302.exon.1;Parent=m.align_2168302;
JSEJ01000133.1	assembler-claImm	gene	87486	87990	0	+	0	ID=g.align_2168346;Name=m.align_2168346;
JSEJ01000133.1	assembler-claImm	mRNA	87486	87990	0	+	0	ID=m.align_2168346;Parent=g.align_2168346;
JSEJ01000133.1	assembler-claImm	exon	87486	87990	0	+	0	ID=g.align_2168346.exon.1;Parent=m.align_2168346;
JSEJ01000133.1	assembler-claImm	gene	54052	54510	0	-	0	ID=g.align_2168256;Name=m.align_2168256;
JSEJ01000133.1	assembler-claImm	mRNA	54052	54510	0	-	0	ID=m.align_2168256;Parent=g.align_2168256;
JSEJ01000133.1	assembler-claImm	exon	54052	54510	0	-	0	ID=g.align_2168256.exon.1;Parent=m.align_2168256;
JSEJ01000133.1	assembler-claImm	gene	41274	41473	0	-	0	ID=g.align_2168297;Name=m.align_2168297;
JSEJ01000133.1	assembler-claImm	mRNA	41274	41473	0	-	0	ID=m.align_2168297;Parent=g.align_2168297;
JSEJ01000133.1	assembler-claImm	exon	41274	41473	0	-	0	ID=g.align_2168297.exon.1;Parent=m.align_2168297;
JSEJ01000133.1	assembler-claImm	gene	73101	73388	0	-	0	ID=g.align_2168269;Name=m.align_2168269;
JSEJ01000133.1	assembler-claImm	mRNA	73101	73388	0	-	0	ID=m.align_2168269;Parent=g.align_2168269;
JSEJ01000133.1	assembler-claImm	exon	73101	73388	0	-	0	ID=g.align_2168269.exon.1;Parent=m.align_2168269;
JSEJ01000133.1	assembler-claImm	gene	48451	48919	0	+	0	ID=g.align_2168321;Name=m.align_2168321;
JSEJ01000133.1	assembler-claImm	mRNA	48451	48919	0	+	0	ID=m.align_2168321;Parent=g.align_2168321;
JSEJ01000133.1	assembler-claImm	exon	48451	48919	0	+	0	ID=g.align_2168321.exon.1;Parent=m.align_2168321;
JSEJ01000133.1	assembler-claImm	mRNA	48898	49121	0	+	0	ID=m.align_2168322;Parent=g.align_2168321;
JSEJ01000133.1	assembler-claImm	exon	48898	49121	0	+	0	ID=g.align_2168322.exon.1;Parent=m.align_2168322;
JSEJ01000133.1	assembler-claImm	gene	99934	100559	0	-	0	ID=g.align_2168289;Name=m.align_2168289;
JSEJ01000133.1	assembler-claImm	mRNA	99934	100559	0	-	0	ID=m.align_2168289;Parent=g.align_2168289;
JSEJ01000133.1	assembler-claImm	exon	99934	100559	0	-	0	ID=g.align_2168289.exon.1;Parent=m.align_2168289;
JSEJ01000133.1	assembler-claImm	gene	6971	7186	0	+	0	ID=g.align_2168303;Name=m.align_2168303;
JSEJ01000133.1	assembler-claImm	mRNA	6971	7186	0	+	0	ID=m.align_2168303;Parent=g.align_2168303;
JSEJ01000133.1	assembler-claImm	exon	6971	7186	0	+	0	ID=g.align_2168303.exon.1;Parent=m.align_2168303;
JSEJ01000133.1	assembler-claImm	gene	101804	102068	0	+	0	ID=g.align_2168355;Name=m.align_2168355;
JSEJ01000133.1	assembler-claImm	mRNA	101804	102068	0	+	0	ID=m.align_2168355;Parent=g.align_2168355;
JSEJ01000133.1	assembler-claImm	exon	101804	102068	0	+	0	ID=g.align_2168355.exon.1;Parent=m.align_2168355;
JSEJ01000133.1	assembler-claImm	gene	100586	100874	0	-	0	ID=g.align_2168290;Name=m.align_2168290;
JSEJ01000133.1	assembler-claImm	mRNA	100586	100874	0	-	0	ID=m.align_2168290;Parent=g.align_2168290;
JSEJ01000133.1	assembler-claImm	exon	100586	100874	0	-	0	ID=g.align_2168290.exon.1;Parent=m.align_2168290;
JSEJ01000133.1	assembler-claImm	mRNA	100854	101103	0	-	0	ID=m.align_2168291;Parent=g.align_2168290;
JSEJ01000133.1	assembler-claImm	exon	100854	101103	0	-	0	ID=g.align_2168291.exon.1;Parent=m.align_2168291;
JSEJ01000133.1	assembler-claImm	gene	76082	76314	0	+	0	ID=g.align_2168339;Name=m.align_2168339;
JSEJ01000133.1	assembler-claImm	mRNA	76082	76314	0	+	0	ID=m.align_2168339;Parent=g.align_2168339;
JSEJ01000133.1	assembler-claImm	exon	76082	76314	0	+	0	ID=g.align_2168339.exon.1;Parent=m.align_2168339;
JSEJ01000133.1	assembler-claImm	gene	91635	92043	0	+	0	ID=g.align_2168349;Name=m.align_2168349;
JSEJ01000133.1	assembler-claImm	mRNA	91635	92043	0	+	0	ID=m.align_2168349;Parent=g.align_2168349;
JSEJ01000133.1	assembler-claImm	exon	91635	92043	0	+	0	ID=g.align_2168349.exon.1;Parent=m.align_2168349;
JSEJ01000133.1	assembler-claImm	gene	101086	101308	0	-	0	ID=g.align_2168292;Name=m.align_2168292;
JSEJ01000133.1	assembler-claImm	mRNA	101086	101308	0	-	0	ID=m.align_2168292;Parent=g.align_2168292;
JSEJ01000133.1	assembler-claImm	exon	101086	101308	0	-	0	ID=g.align_2168292.exon.1;Parent=m.align_2168292;
JSEJ01000133.1	assembler-claImm	gene	66993	67212	0	+	0	ID=g.align_2168333;Name=m.align_2168333;
JSEJ01000133.1	assembler-claImm	mRNA	66993	67212	0	+	0	ID=m.align_2168333;Parent=g.align_2168333;
JSEJ01000133.1	assembler-claImm	exon	66993	67212	0	+	0	ID=g.align_2168333.exon.1;Parent=m.align_2168333;
JSEJ01000133.1	assembler-claImm	gene	72365	72867	0	+	0	ID=g.align_2168336;Name=m.align_2168336;
JSEJ01000133.1	assembler-claImm	mRNA	72365	72867	0	+	0	ID=m.align_2168336;Parent=g.align_2168336;
JSEJ01000133.1	assembler-claImm	exon	72365	72867	0	+	0	ID=g.align_2168336.exon.1;Parent=m.align_2168336;
JSEJ01000133.1	assembler-claImm	gene	86424	87362	0	+	0	ID=g.align_2168345;Name=m.align_2168345;
JSEJ01000133.1	assembler-claImm	mRNA	86424	87362	0	+	0	ID=m.align_2168345;Parent=g.align_2168345;
JSEJ01000133.1	assembler-claImm	exon	86424	87362	0	+	0	ID=g.align_2168345.exon.1;Parent=m.align_2168345;
JSEJ01000133.1	assembler-claImm	gene	57635	57937	0	-	0	ID=g.align_2168259;Name=m.align_2168259;
JSEJ01000133.1	assembler-claImm	mRNA	57635	57937	0	-	0	ID=m.align_2168259;Parent=g.align_2168259;
JSEJ01000133.1	assembler-claImm	exon	57635	57937	0	-	0	ID=g.align_2168259.exon.1;Parent=m.align_2168259;
JSEJ01000133.1	assembler-claImm	gene	90127	90375	0	+	0	ID=g.align_2168348;Name=m.align_2168348;
JSEJ01000133.1	assembler-claImm	mRNA	90127	90375	0	+	0	ID=m.align_2168348;Parent=g.align_2168348;
JSEJ01000133.1	assembler-claImm	exon	90127	90375	0	+	0	ID=g.align_2168348.exon.1;Parent=m.align_2168348;
JSEJ01000133.1	assembler-claImm	gene	91506	91525	0	+	0	ID=g.align_2168360;Name=m.align_2168360;
JSEJ01000133.1	assembler-claImm	mRNA	91506	91525	0	+	0	ID=m.align_2168360;Parent=g.align_2168360;
JSEJ01000133.1	assembler-claImm	exon	91506	91525	0	+	0	ID=g.align_2168360.exon.1;Parent=m.align_2168360;
JSEJ01000133.1	assembler-claImm	gene	8153	8402	0	+	0	ID=g.align_2168304;Name=m.align_2168304;
JSEJ01000133.1	assembler-claImm	mRNA	8153	8402	0	+	0	ID=m.align_2168304;Parent=g.align_2168304;
JSEJ01000133.1	assembler-claImm	exon	8153	8402	0	+	0	ID=g.align_2168304.exon.1;Parent=m.align_2168304;
JSEJ01000133.1	assembler-claImm	gene	98327	98737	0	+	0	ID=g.align_2168352;Name=m.align_2168352;
JSEJ01000133.1	assembler-claImm	mRNA	98327	98737	0	+	0	ID=m.align_2168352;Parent=g.align_2168352;
JSEJ01000133.1	assembler-claImm	exon	98327	98737	0	+	0	ID=g.align_2168352.exon.1;Parent=m.align_2168352;
JSEJ01000133.1	assembler-claImm	gene	78954	79316	0	+	0	ID=g.align_2168341;Name=m.align_2168341;
JSEJ01000133.1	assembler-claImm	mRNA	78954	79316	0	+	0	ID=m.align_2168341;Parent=g.align_2168341;
JSEJ01000133.1	assembler-claImm	exon	78954	79104	0	+	0	ID=g.align_2168341.exon.1;Parent=m.align_2168341;
JSEJ01000133.1	assembler-claImm	exon	79160	79316	0	+	0	ID=g.align_2168341.exon.2;Parent=m.align_2168341;
JSEJ01000133.1	assembler-claImm	gene	56610	56834	0	-	0	ID=g.align_2168257;Name=m.align_2168257;
JSEJ01000133.1	assembler-claImm	mRNA	56610	56834	0	-	0	ID=m.align_2168257;Parent=g.align_2168257;
JSEJ01000133.1	assembler-claImm	exon	56610	56834	0	-	0	ID=g.align_2168257.exon.1;Parent=m.align_2168257;
JSEJ01000133.1	assembler-claImm	gene	85856	86387	0	+	0	ID=g.align_2168344;Name=m.align_2168344;
JSEJ01000133.1	assembler-claImm	mRNA	85856	86387	0	+	0	ID=m.align_2168344;Parent=g.align_2168344;
JSEJ01000133.1	assembler-claImm	exon	85856	86387	0	+	0	ID=g.align_2168344.exon.1;Parent=m.align_2168344;
JSEJ01000133.1	assembler-claImm	gene	43625	43852	0	-	0	ID=g.align_2168245;Name=m.align_2168245;
JSEJ01000133.1	assembler-claImm	mRNA	43625	43852	0	-	0	ID=m.align_2168245;Parent=g.align_2168245;
JSEJ01000133.1	assembler-claImm	exon	43625	43852	0	-	0	ID=g.align_2168245.exon.1;Parent=m.align_2168245;
JSEJ01000133.1	assembler-claImm	gene	64949	65257	0	+	0	ID=g.align_2168362;Name=m.align_2168362;
JSEJ01000133.1	assembler-claImm	mRNA	64949	65257	0	+	0	ID=m.align_2168362;Parent=g.align_2168362;
JSEJ01000133.1	assembler-claImm	exon	64949	65257	0	+	0	ID=g.align_2168362.exon.1;Parent=m.align_2168362;
JSEJ01000133.1	assembler-claImm	gene	49092	49543	0	+	0	ID=g.align_2168323;Name=m.align_2168323;
JSEJ01000133.1	assembler-claImm	mRNA	49092	49543	0	+	0	ID=m.align_2168323;Parent=g.align_2168323;
JSEJ01000133.1	assembler-claImm	exon	49092	49442	0	+	0	ID=g.align_2168323.exon.1;Parent=m.align_2168323;
JSEJ01000133.1	assembler-claImm	exon	49490	49543	0	+	0	ID=g.align_2168323.exon.2;Parent=m.align_2168323;
JSEJ01000133.1	assembler-claImm	gene	77776	78206	0	+	0	ID=g.align_2168340;Name=m.align_2168340;
JSEJ01000133.1	assembler-claImm	mRNA	77776	78206	0	+	0	ID=m.align_2168340;Parent=g.align_2168340;
JSEJ01000133.1	assembler-claImm	exon	77776	78206	0	+	0	ID=g.align_2168340.exon.1;Parent=m.align_2168340;
JSEJ01000181.1	assembler-claImm	gene	35289	35532	0	+	0	ID=g.align_2172422;Name=m.align_2172422;
JSEJ01000181.1	assembler-claImm	mRNA	35289	35532	0	+	0	ID=m.align_2172422;Parent=g.align_2172422;
JSEJ01000181.1	assembler-claImm	exon	35289	35532	0	+	0	ID=g.align_2172422.exon.1;Parent=m.align_2172422;
JSEJ01000181.1	assembler-claImm	gene	14405	14679	0	+	0	ID=g.align_2172408;Name=m.align_2172408;
JSEJ01000181.1	assembler-claImm	mRNA	14405	14679	0	+	0	ID=m.align_2172408;Parent=g.align_2172408;
JSEJ01000181.1	assembler-claImm	exon	14405	14679	0	+	0	ID=g.align_2172408.exon.1;Parent=m.align_2172408;
JSEJ01000181.1	assembler-claImm	gene	35976	36268	0	+	0	ID=g.align_2172423;Name=m.align_2172423;
JSEJ01000181.1	assembler-claImm	mRNA	35976	36268	0	+	0	ID=m.align_2172423;Parent=g.align_2172423;
JSEJ01000181.1	assembler-claImm	exon	35976	36268	0	+	0	ID=g.align_2172423.exon.1;Parent=m.align_2172423;
JSEJ01000181.1	assembler-claImm	gene	30376	30781	0	+	0	ID=g.align_2172416;Name=m.align_2172416;
JSEJ01000181.1	assembler-claImm	mRNA	30376	30781	0	+	0	ID=m.align_2172416;Parent=g.align_2172416;
JSEJ01000181.1	assembler-claImm	exon	30376	30781	0	+	0	ID=g.align_2172416.exon.1;Parent=m.align_2172416;
JSEJ01000181.1	assembler-claImm	mRNA	30746	30993	0	+	0	ID=m.align_2172417;Parent=g.align_2172416;
JSEJ01000181.1	assembler-claImm	exon	30746	30993	0	+	0	ID=g.align_2172417.exon.1;Parent=m.align_2172417;
JSEJ01000181.1	assembler-claImm	gene	8702	9035	0	+	0	ID=g.align_2172434;Name=m.align_2172434;
JSEJ01000181.1	assembler-claImm	mRNA	8702	9035	0	+	0	ID=m.align_2172434;Parent=g.align_2172434;
JSEJ01000181.1	assembler-claImm	exon	8702	9035	0	+	0	ID=g.align_2172434.exon.1;Parent=m.align_2172434;
JSEJ01000181.1	assembler-claImm	gene	15762	15988	0	-	0	ID=g.align_2172446;Name=m.align_2172446;
JSEJ01000181.1	assembler-claImm	mRNA	15762	15988	0	-	0	ID=m.align_2172446;Parent=g.align_2172446;
JSEJ01000181.1	assembler-claImm	exon	15762	15988	0	-	0	ID=g.align_2172446.exon.1;Parent=m.align_2172446;
JSEJ01000033.1	assembler-claImm	gene	191124	191361	0	-	0	ID=g.align_2144917;Name=m.align_2144917;
JSEJ01000033.1	assembler-claImm	mRNA	191124	191361	0	-	0	ID=m.align_2144917;Parent=g.align_2144917;
JSEJ01000033.1	assembler-claImm	exon	191124	191361	0	-	0	ID=g.align_2144917.exon.1;Parent=m.align_2144917;
JSEJ01000033.1	assembler-claImm	gene	147379	147745	0	+	0	ID=g.align_2145106;Name=m.align_2145106;
JSEJ01000033.1	assembler-claImm	mRNA	147379	147745	0	+	0	ID=m.align_2145106;Parent=g.align_2145106;
JSEJ01000033.1	assembler-claImm	exon	147379	147595	0	+	0	ID=g.align_2145106.exon.1;Parent=m.align_2145106;
JSEJ01000033.1	assembler-claImm	exon	147646	147745	0	+	0	ID=g.align_2145106.exon.2;Parent=m.align_2145106;
JSEJ01000033.1	assembler-claImm	gene	233646	233913	0	+	0	ID=g.align_2145157;Name=m.align_2145157;
JSEJ01000033.1	assembler-claImm	mRNA	233646	233913	0	+	0	ID=m.align_2145157;Parent=g.align_2145157;
JSEJ01000033.1	assembler-claImm	exon	233646	233913	0	+	0	ID=g.align_2145157.exon.1;Parent=m.align_2145157;
JSEJ01000033.1	assembler-claImm	gene	37173	37424	0	-	0	ID=g.align_2144827;Name=m.align_2144827;
JSEJ01000033.1	assembler-claImm	mRNA	37173	37424	0	-	0	ID=m.align_2144827;Parent=g.align_2144827;
JSEJ01000033.1	assembler-claImm	exon	37173	37424	0	-	0	ID=g.align_2144827.exon.1;Parent=m.align_2144827;
JSEJ01000033.1	assembler-claImm	gene	237214	237552	0	+	0	ID=g.align_2145158;Name=m.align_2145158;
JSEJ01000033.1	assembler-claImm	mRNA	237214	237552	0	+	0	ID=m.align_2145158;Parent=g.align_2145158;
JSEJ01000033.1	assembler-claImm	exon	237214	237552	0	+	0	ID=g.align_2145158.exon.1;Parent=m.align_2145158;
JSEJ01000033.1	assembler-claImm	gene	26296	26636	0	-	0	ID=g.align_2144818;Name=m.align_2144818;
JSEJ01000033.1	assembler-claImm	mRNA	26296	26636	0	-	0	ID=m.align_2144818;Parent=g.align_2144818;
JSEJ01000033.1	assembler-claImm	exon	26296	26377	0	-	0	ID=g.align_2144818.exon.1;Parent=m.align_2144818;
JSEJ01000033.1	assembler-claImm	exon	26448	26636	0	-	0	ID=g.align_2144818.exon.2;Parent=m.align_2144818;
JSEJ01000033.1	assembler-claImm	mRNA	26347	26840	0	-	0	ID=m.align_2144819;Parent=g.align_2144818;
JSEJ01000033.1	assembler-claImm	exon	26347	26840	0	-	0	ID=g.align_2144819.exon.1;Parent=m.align_2144819;
JSEJ01000033.1	assembler-claImm	gene	140128	144100	0	+	0	ID=g.align_2145103;Name=m.align_2145103;
JSEJ01000033.1	assembler-claImm	mRNA	140128	144100	0	+	0	ID=m.align_2145103;Parent=g.align_2145103;
JSEJ01000033.1	assembler-claImm	exon	140128	141386	0	+	0	ID=g.align_2145103.exon.1;Parent=m.align_2145103;
JSEJ01000033.1	assembler-claImm	exon	141453	144100	0	+	0	ID=g.align_2145103.exon.2;Parent=m.align_2145103;
JSEJ01000033.1	assembler-claImm	mRNA	140959	141592	0	+	0	ID=m.align_2145104;Parent=g.align_2145103;
JSEJ01000033.1	assembler-claImm	exon	140959	141592	0	+	0	ID=g.align_2145104.exon.1;Parent=m.align_2145104;
JSEJ01000033.1	assembler-claImm	gene	135722	135958	0	-	0	ID=g.align_2144881;Name=m.align_2144881;
JSEJ01000033.1	assembler-claImm	mRNA	135722	135958	0	-	0	ID=m.align_2144881;Parent=g.align_2144881;
JSEJ01000033.1	assembler-claImm	exon	135722	135958	0	-	0	ID=g.align_2144881.exon.1;Parent=m.align_2144881;
JSEJ01000033.1	assembler-claImm	gene	22251	22477	0	+	0	ID=g.align_2145011;Name=m.align_2145011;
JSEJ01000033.1	assembler-claImm	mRNA	22251	22477	0	+	0	ID=m.align_2145011;Parent=g.align_2145011;
JSEJ01000033.1	assembler-claImm	exon	22251	22477	0	+	0	ID=g.align_2145011.exon.1;Parent=m.align_2145011;
JSEJ01000033.1	assembler-claImm	gene	229010	229278	0	+	0	ID=g.align_2145155;Name=m.align_2145155;
JSEJ01000033.1	assembler-claImm	mRNA	229010	229278	0	+	0	ID=m.align_2145155;Parent=g.align_2145155;
JSEJ01000033.1	assembler-claImm	exon	229010	229278	0	+	0	ID=g.align_2145155.exon.1;Parent=m.align_2145155;
JSEJ01000033.1	assembler-claImm	gene	137390	137882	0	+	0	ID=g.align_2145098;Name=m.align_2145098;
JSEJ01000033.1	assembler-claImm	mRNA	137390	137882	0	+	0	ID=m.align_2145098;Parent=g.align_2145098;
JSEJ01000033.1	assembler-claImm	exon	137390	137882	0	+	0	ID=g.align_2145098.exon.1;Parent=m.align_2145098;
JSEJ01000033.1	assembler-claImm	mRNA	137390	137882	0	+	0	ID=m.align_2145099;Parent=g.align_2145098;
JSEJ01000033.1	assembler-claImm	exon	137390	137747	0	+	0	ID=g.align_2145099.exon.1;Parent=m.align_2145099;
JSEJ01000033.1	assembler-claImm	exon	137808	137882	0	+	0	ID=g.align_2145099.exon.2;Parent=m.align_2145099;
JSEJ01000033.1	assembler-claImm	gene	160194	160526	0	-	0	ID=g.align_2144897;Name=m.align_2144897;
JSEJ01000033.1	assembler-claImm	mRNA	160194	160526	0	-	0	ID=m.align_2144897;Parent=g.align_2144897;
JSEJ01000033.1	assembler-claImm	exon	160194	160526	0	-	0	ID=g.align_2144897.exon.1;Parent=m.align_2144897;
JSEJ01000033.1	assembler-claImm	gene	237	515	0	+	0	ID=g.align_2144999;Name=m.align_2144999;
JSEJ01000033.1	assembler-claImm	mRNA	237	515	0	+	0	ID=m.align_2144999;Parent=g.align_2144999;
JSEJ01000033.1	assembler-claImm	exon	237	515	0	+	0	ID=g.align_2144999.exon.1;Parent=m.align_2144999;
JSEJ01000033.1	assembler-claImm	gene	260369	261730	0	+	0	ID=g.align_2145171;Name=m.align_2145171;
JSEJ01000033.1	assembler-claImm	mRNA	260369	261730	0	+	0	ID=m.align_2145171;Parent=g.align_2145171;
JSEJ01000033.1	assembler-claImm	exon	260369	261730	0	+	0	ID=g.align_2145171.exon.1;Parent=m.align_2145171;
JSEJ01000033.1	assembler-claImm	gene	268614	268699	0	-	0	ID=g.align_2144992;Name=m.align_2144992;
JSEJ01000033.1	assembler-claImm	mRNA	268614	268699	0	-	0	ID=m.align_2144992;Parent=g.align_2144992;
JSEJ01000033.1	assembler-claImm	exon	268614	268699	0	-	0	ID=g.align_2144992.exon.1;Parent=m.align_2144992;
JSEJ01000033.1	assembler-claImm	gene	109069	109650	0	-	0	ID=g.align_2144864;Name=m.align_2144864;
JSEJ01000033.1	assembler-claImm	mRNA	109069	109650	0	-	0	ID=m.align_2144864;Parent=g.align_2144864;
JSEJ01000033.1	assembler-claImm	exon	109069	109650	0	-	0	ID=g.align_2144864.exon.1;Parent=m.align_2144864;
JSEJ01000033.1	assembler-claImm	gene	258227	258535	0	-	0	ID=g.align_2144945;Name=m.align_2144945;
JSEJ01000033.1	assembler-claImm	mRNA	258227	258535	0	-	0	ID=m.align_2144945;Parent=g.align_2144945;
JSEJ01000033.1	assembler-claImm	exon	258227	258535	0	-	0	ID=g.align_2144945.exon.1;Parent=m.align_2144945;
JSEJ01000033.1	assembler-claImm	gene	190296	190760	0	+	0	ID=g.align_2145190;Name=m.align_2145190;
JSEJ01000033.1	assembler-claImm	mRNA	190296	190760	0	+	0	ID=m.align_2145190;Parent=g.align_2145190;
JSEJ01000033.1	assembler-claImm	exon	190296	190760	0	+	0	ID=g.align_2145190.exon.1;Parent=m.align_2145190;
JSEJ01000033.1	assembler-claImm	gene	155355	155639	0	-	0	ID=g.align_2144892;Name=m.align_2144892;
JSEJ01000033.1	assembler-claImm	mRNA	155355	155639	0	-	0	ID=m.align_2144892;Parent=g.align_2144892;
JSEJ01000033.1	assembler-claImm	exon	155355	155639	0	-	0	ID=g.align_2144892.exon.1;Parent=m.align_2144892;
JSEJ01000033.1	assembler-claImm	gene	156980	157370	0	-	0	ID=g.align_2144894;Name=m.align_2144894;
JSEJ01000033.1	assembler-claImm	mRNA	156980	157370	0	-	0	ID=m.align_2144894;Parent=g.align_2144894;
JSEJ01000033.1	assembler-claImm	exon	156980	157370	0	-	0	ID=g.align_2144894.exon.1;Parent=m.align_2144894;
JSEJ01000033.1	assembler-claImm	gene	113494	114491	0	+	0	ID=g.align_2145084;Name=m.align_2145084;
JSEJ01000033.1	assembler-claImm	mRNA	113494	114491	0	+	0	ID=m.align_2145084;Parent=g.align_2145084;
JSEJ01000033.1	assembler-claImm	exon	113494	114491	0	+	0	ID=g.align_2145084.exon.1;Parent=m.align_2145084;
JSEJ01000033.1	assembler-claImm	gene	173568	177001	0	-	0	ID=g.align_2144902;Name=m.align_2144902;
JSEJ01000033.1	assembler-claImm	mRNA	173568	177001	0	-	0	ID=m.align_2144902;Parent=g.align_2144902;
JSEJ01000033.1	assembler-claImm	exon	173568	176634	0	-	0	ID=g.align_2144902.exon.1;Parent=m.align_2144902;
JSEJ01000033.1	assembler-claImm	exon	176985	177001	0	-	0	ID=g.align_2144902.exon.2;Parent=m.align_2144902;
JSEJ01000033.1	assembler-claImm	gene	133489	133938	0	+	0	ID=g.align_2145094;Name=m.align_2145094;
JSEJ01000033.1	assembler-claImm	mRNA	133489	133938	0	+	0	ID=m.align_2145094;Parent=g.align_2145094;
JSEJ01000033.1	assembler-claImm	exon	133489	133938	0	+	0	ID=g.align_2145094.exon.1;Parent=m.align_2145094;
JSEJ01000033.1	assembler-claImm	gene	127689	128034	0	+	0	ID=g.align_2145093;Name=m.align_2145093;
JSEJ01000033.1	assembler-claImm	mRNA	127689	128034	0	+	0	ID=m.align_2145093;Parent=g.align_2145093;
JSEJ01000033.1	assembler-claImm	exon	127689	128034	0	+	0	ID=g.align_2145093.exon.1;Parent=m.align_2145093;
JSEJ01000033.1	assembler-claImm	gene	203132	203473	0	-	0	ID=g.align_2144919;Name=m.align_2144919;
JSEJ01000033.1	assembler-claImm	mRNA	203132	203473	0	-	0	ID=m.align_2144919;Parent=g.align_2144919;
JSEJ01000033.1	assembler-claImm	exon	203132	203473	0	-	0	ID=g.align_2144919.exon.1;Parent=m.align_2144919;
JSEJ01000033.1	assembler-claImm	gene	244022	244360	0	+	0	ID=g.align_2145160;Name=m.align_2145160;
JSEJ01000033.1	assembler-claImm	mRNA	244022	244360	0	+	0	ID=m.align_2145160;Parent=g.align_2145160;
JSEJ01000033.1	assembler-claImm	exon	244022	244360	0	+	0	ID=g.align_2145160.exon.1;Parent=m.align_2145160;
JSEJ01000033.1	assembler-claImm	gene	288815	289097	0	+	0	ID=g.align_2145182;Name=m.align_2145182;
JSEJ01000033.1	assembler-claImm	mRNA	288815	289097	0	+	0	ID=m.align_2145182;Parent=g.align_2145182;
JSEJ01000033.1	assembler-claImm	exon	288815	289097	0	+	0	ID=g.align_2145182.exon.1;Parent=m.align_2145182;
JSEJ01000033.1	assembler-claImm	gene	144370	144703	0	+	0	ID=g.align_2145105;Name=m.align_2145105;
JSEJ01000033.1	assembler-claImm	mRNA	144370	144703	0	+	0	ID=m.align_2145105;Parent=g.align_2145105;
JSEJ01000033.1	assembler-claImm	exon	144370	144703	0	+	0	ID=g.align_2145105.exon.1;Parent=m.align_2145105;
JSEJ01000033.1	assembler-claImm	gene	257281	258097	0	-	0	ID=g.align_2144946;Name=m.align_2144946;
JSEJ01000033.1	assembler-claImm	mRNA	257281	258097	0	-	0	ID=m.align_2144946;Parent=g.align_2144946;
JSEJ01000033.1	assembler-claImm	exon	257281	258097	0	-	0	ID=g.align_2144946.exon.1;Parent=m.align_2144946;
JSEJ01000033.1	assembler-claImm	gene	184136	184551	0	-	0	ID=g.align_2144910;Name=m.align_2144910;
JSEJ01000033.1	assembler-claImm	mRNA	184136	184551	0	-	0	ID=m.align_2144910;Parent=g.align_2144910;
JSEJ01000033.1	assembler-claImm	exon	184136	184551	0	-	0	ID=g.align_2144910.exon.1;Parent=m.align_2144910;
JSEJ01000033.1	assembler-claImm	gene	264564	265098	0	+	0	ID=g.align_2145188;Name=m.align_2145188;
JSEJ01000033.1	assembler-claImm	mRNA	264564	265098	0	+	0	ID=m.align_2145188;Parent=g.align_2145188;
JSEJ01000033.1	assembler-claImm	exon	264564	265098	0	+	0	ID=g.align_2145188.exon.1;Parent=m.align_2145188;
JSEJ01000033.1	assembler-claImm	gene	94519	94826	0	+	0	ID=g.align_2145076;Name=m.align_2145076;
JSEJ01000033.1	assembler-claImm	mRNA	94519	94826	0	+	0	ID=m.align_2145076;Parent=g.align_2145076;
JSEJ01000033.1	assembler-claImm	exon	94519	94826	0	+	0	ID=g.align_2145076.exon.1;Parent=m.align_2145076;
JSEJ01000033.1	assembler-claImm	gene	212728	212981	0	+	0	ID=g.align_2145149;Name=m.align_2145149;
JSEJ01000033.1	assembler-claImm	mRNA	212728	212981	0	+	0	ID=m.align_2145149;Parent=g.align_2145149;
JSEJ01000033.1	assembler-claImm	exon	212728	212981	0	+	0	ID=g.align_2145149.exon.1;Parent=m.align_2145149;
JSEJ01000033.1	assembler-claImm	gene	33694	33974	0	-	0	ID=g.align_2144826;Name=m.align_2144826;
JSEJ01000033.1	assembler-claImm	mRNA	33694	33974	0	-	0	ID=m.align_2144826;Parent=g.align_2144826;
JSEJ01000033.1	assembler-claImm	exon	33694	33974	0	-	0	ID=g.align_2144826.exon.1;Parent=m.align_2144826;
JSEJ01000033.1	assembler-claImm	gene	43428	43704	0	+	0	ID=g.align_2145032;Name=m.align_2145032;
JSEJ01000033.1	assembler-claImm	mRNA	43428	43704	0	+	0	ID=m.align_2145032;Parent=g.align_2145032;
JSEJ01000033.1	assembler-claImm	exon	43428	43704	0	+	0	ID=g.align_2145032.exon.1;Parent=m.align_2145032;
JSEJ01000033.1	assembler-claImm	gene	159089	159483	0	-	0	ID=g.align_2144896;Name=m.align_2144896;
JSEJ01000033.1	assembler-claImm	mRNA	159089	159483	0	-	0	ID=m.align_2144896;Parent=g.align_2144896;
JSEJ01000033.1	assembler-claImm	exon	159089	159483	0	-	0	ID=g.align_2144896.exon.1;Parent=m.align_2144896;
JSEJ01000033.1	assembler-claImm	gene	51859	52288	0	-	0	ID=g.align_2144835;Name=m.align_2144835;
JSEJ01000033.1	assembler-claImm	mRNA	51859	52288	0	-	0	ID=m.align_2144835;Parent=g.align_2144835;
JSEJ01000033.1	assembler-claImm	exon	51859	52288	0	-	0	ID=g.align_2144835.exon.1;Parent=m.align_2144835;
JSEJ01000033.1	assembler-claImm	gene	284618	284867	0	-	0	ID=g.align_2144956;Name=m.align_2144956;
JSEJ01000033.1	assembler-claImm	mRNA	284618	284867	0	-	0	ID=m.align_2144956;Parent=g.align_2144956;
JSEJ01000033.1	assembler-claImm	exon	284618	284867	0	-	0	ID=g.align_2144956.exon.1;Parent=m.align_2144956;
JSEJ01000033.1	assembler-claImm	gene	39063	39495	0	-	0	ID=g.align_2144829;Name=m.align_2144829;
JSEJ01000033.1	assembler-claImm	mRNA	39063	39495	0	-	0	ID=m.align_2144829;Parent=g.align_2144829;
JSEJ01000033.1	assembler-claImm	exon	39063	39495	0	-	0	ID=g.align_2144829.exon.1;Parent=m.align_2144829;
JSEJ01000033.1	assembler-claImm	gene	68210	68433	0	-	0	ID=g.align_2144994;Name=m.align_2144994;
JSEJ01000033.1	assembler-claImm	mRNA	68210	68433	0	-	0	ID=m.align_2144994;Parent=g.align_2144994;
JSEJ01000033.1	assembler-claImm	exon	68210	68433	0	-	0	ID=g.align_2144994.exon.1;Parent=m.align_2144994;
JSEJ01000033.1	assembler-claImm	gene	189738	190542	0	-	0	ID=g.align_2144916;Name=m.align_2144916;
JSEJ01000033.1	assembler-claImm	mRNA	189738	190542	0	-	0	ID=m.align_2144916;Parent=g.align_2144916;
JSEJ01000033.1	assembler-claImm	exon	189738	190542	0	-	0	ID=g.align_2144916.exon.1;Parent=m.align_2144916;
JSEJ01000033.1	assembler-claImm	gene	186844	187257	0	-	0	ID=g.align_2144911;Name=m.align_2144911;
JSEJ01000033.1	assembler-claImm	mRNA	186844	187257	0	-	0	ID=m.align_2144911;Parent=g.align_2144911;
JSEJ01000033.1	assembler-claImm	exon	186844	187257	0	-	0	ID=g.align_2144911.exon.1;Parent=m.align_2144911;
JSEJ01000033.1	assembler-claImm	gene	60667	61435	0	+	0	ID=g.align_2145039;Name=m.align_2145039;
JSEJ01000033.1	assembler-claImm	mRNA	60667	61435	0	+	0	ID=m.align_2145039;Parent=g.align_2145039;
JSEJ01000033.1	assembler-claImm	exon	60667	61435	0	+	0	ID=g.align_2145039.exon.1;Parent=m.align_2145039;
JSEJ01000033.1	assembler-claImm	gene	296200	296451	0	+	0	ID=g.align_2145186;Name=m.align_2145186;
JSEJ01000033.1	assembler-claImm	mRNA	296200	296451	0	+	0	ID=m.align_2145186;Parent=g.align_2145186;
JSEJ01000033.1	assembler-claImm	exon	296200	296451	0	+	0	ID=g.align_2145186.exon.1;Parent=m.align_2145186;
JSEJ01000033.1	assembler-claImm	gene	21278	21659	0	+	0	ID=g.align_2145009;Name=m.align_2145009;
JSEJ01000033.1	assembler-claImm	mRNA	21278	21659	0	+	0	ID=m.align_2145009;Parent=g.align_2145009;
JSEJ01000033.1	assembler-claImm	exon	21278	21659	0	+	0	ID=g.align_2145009.exon.1;Parent=m.align_2145009;
JSEJ01000033.1	assembler-claImm	mRNA	21624	22123	0	+	0	ID=m.align_2145010;Parent=g.align_2145009;
JSEJ01000033.1	assembler-claImm	exon	21624	22123	0	+	0	ID=g.align_2145010.exon.1;Parent=m.align_2145010;
JSEJ01000033.1	assembler-claImm	gene	287621	287841	0	+	0	ID=g.align_2145181;Name=m.align_2145181;
JSEJ01000033.1	assembler-claImm	mRNA	287621	287841	0	+	0	ID=m.align_2145181;Parent=g.align_2145181;
JSEJ01000033.1	assembler-claImm	exon	287621	287841	0	+	0	ID=g.align_2145181.exon.1;Parent=m.align_2145181;
JSEJ01000033.1	assembler-claImm	gene	210278	210620	0	-	0	ID=g.align_2144921;Name=m.align_2144921;
JSEJ01000033.1	assembler-claImm	mRNA	210278	210620	0	-	0	ID=m.align_2144921;Parent=g.align_2144921;
JSEJ01000033.1	assembler-claImm	exon	210278	210620	0	-	0	ID=g.align_2144921.exon.1;Parent=m.align_2144921;
JSEJ01000033.1	assembler-claImm	gene	238364	238539	0	-	0	ID=g.align_2144997;Name=m.align_2144997;
JSEJ01000033.1	assembler-claImm	mRNA	238364	238539	0	-	0	ID=m.align_2144997;Parent=g.align_2144997;
JSEJ01000033.1	assembler-claImm	exon	238364	238539	0	-	0	ID=g.align_2144997.exon.1;Parent=m.align_2144997;
JSEJ01000033.1	assembler-claImm	gene	270087	270321	0	-	0	ID=g.align_2144949;Name=m.align_2144949;
JSEJ01000033.1	assembler-claImm	mRNA	270087	270321	0	-	0	ID=m.align_2144949;Parent=g.align_2144949;
JSEJ01000033.1	assembler-claImm	exon	270087	270321	0	-	0	ID=g.align_2144949.exon.1;Parent=m.align_2144949;
JSEJ01000033.1	assembler-claImm	gene	256813	257236	0	-	0	ID=g.align_2144947;Name=m.align_2144947;
JSEJ01000033.1	assembler-claImm	mRNA	256813	257236	0	-	0	ID=m.align_2144947;Parent=g.align_2144947;
JSEJ01000033.1	assembler-claImm	exon	256813	257236	0	-	0	ID=g.align_2144947.exon.1;Parent=m.align_2144947;
JSEJ01000033.1	assembler-claImm	gene	289571	289840	0	+	0	ID=g.align_2145183;Name=m.align_2145183;
JSEJ01000033.1	assembler-claImm	mRNA	289571	289840	0	+	0	ID=m.align_2145183;Parent=g.align_2145183;
JSEJ01000033.1	assembler-claImm	exon	289571	289840	0	+	0	ID=g.align_2145183.exon.1;Parent=m.align_2145183;
JSEJ01000033.1	assembler-claImm	gene	33218	33531	0	-	0	ID=g.align_2144825;Name=m.align_2144825;
JSEJ01000033.1	assembler-claImm	mRNA	33218	33531	0	-	0	ID=m.align_2144825;Parent=g.align_2144825;
JSEJ01000033.1	assembler-claImm	exon	33218	33531	0	-	0	ID=g.align_2144825.exon.1;Parent=m.align_2144825;
JSEJ01000033.1	assembler-claImm	gene	233199	233645	0	+	0	ID=g.align_2145156;Name=m.align_2145156;
JSEJ01000033.1	assembler-claImm	mRNA	233199	233645	0	+	0	ID=m.align_2145156;Parent=g.align_2145156;
JSEJ01000033.1	assembler-claImm	exon	233199	233645	0	+	0	ID=g.align_2145156.exon.1;Parent=m.align_2145156;
JSEJ01000033.1	assembler-claImm	gene	93526	93969	0	+	0	ID=g.align_2145075;Name=m.align_2145075;
JSEJ01000033.1	assembler-claImm	mRNA	93526	93969	0	+	0	ID=m.align_2145075;Parent=g.align_2145075;
JSEJ01000033.1	assembler-claImm	exon	93526	93969	0	+	0	ID=g.align_2145075.exon.1;Parent=m.align_2145075;
JSEJ01000033.1	assembler-claImm	gene	156449	156744	0	-	0	ID=g.align_2144893;Name=m.align_2144893;
JSEJ01000033.1	assembler-claImm	mRNA	156449	156744	0	-	0	ID=m.align_2144893;Parent=g.align_2144893;
JSEJ01000033.1	assembler-claImm	exon	156449	156744	0	-	0	ID=g.align_2144893.exon.1;Parent=m.align_2144893;
JSEJ01000033.1	assembler-claImm	gene	93060	93389	0	+	0	ID=g.align_2145074;Name=m.align_2145074;
JSEJ01000033.1	assembler-claImm	mRNA	93060	93389	0	+	0	ID=m.align_2145074;Parent=g.align_2145074;
JSEJ01000033.1	assembler-claImm	exon	93060	93389	0	+	0	ID=g.align_2145074.exon.1;Parent=m.align_2145074;
JSEJ01000033.1	assembler-claImm	gene	154380	155161	0	-	0	ID=g.align_2144995;Name=m.align_2144995;
JSEJ01000033.1	assembler-claImm	mRNA	154380	155161	0	-	0	ID=m.align_2144995;Parent=g.align_2144995;
JSEJ01000033.1	assembler-claImm	exon	154380	154905	0	-	0	ID=g.align_2144995.exon.1;Parent=m.align_2144995;
JSEJ01000033.1	assembler-claImm	exon	155020	155161	0	-	0	ID=g.align_2144995.exon.2;Parent=m.align_2144995;
JSEJ01000033.1	assembler-claImm	gene	157775	158017	0	-	0	ID=g.align_2144895;Name=m.align_2144895;
JSEJ01000033.1	assembler-claImm	mRNA	157775	158017	0	-	0	ID=m.align_2144895;Parent=g.align_2144895;
JSEJ01000033.1	assembler-claImm	exon	157775	158017	0	-	0	ID=g.align_2144895.exon.1;Parent=m.align_2144895;
JSEJ01000033.1	assembler-claImm	gene	204209	204589	0	+	0	ID=g.align_2145144;Name=m.align_2145144;
JSEJ01000033.1	assembler-claImm	mRNA	204209	204589	0	+	0	ID=m.align_2145144;Parent=g.align_2145144;
JSEJ01000033.1	assembler-claImm	exon	204209	204589	0	+	0	ID=g.align_2145144.exon.1;Parent=m.align_2145144;
JSEJ01000149.1	assembler-claImm	gene	61454	62610	0	+	0	ID=g.align_2170149;Name=m.align_2170149;
JSEJ01000149.1	assembler-claImm	mRNA	61454	62610	0	+	0	ID=m.align_2170149;Parent=g.align_2170149;
JSEJ01000149.1	assembler-claImm	exon	61454	62610	0	+	0	ID=g.align_2170149.exon.1;Parent=m.align_2170149;
JSEJ01000149.1	assembler-claImm	gene	71216	71497	0	+	0	ID=g.align_2170138;Name=m.align_2170138;
JSEJ01000149.1	assembler-claImm	mRNA	71216	71497	0	+	0	ID=m.align_2170138;Parent=g.align_2170138;
JSEJ01000149.1	assembler-claImm	exon	71216	71497	0	+	0	ID=g.align_2170138.exon.1;Parent=m.align_2170138;
JSEJ01000149.1	assembler-claImm	gene	52778	53861	0	+	0	ID=g.align_2170130;Name=m.align_2170130;
JSEJ01000149.1	assembler-claImm	mRNA	52778	53861	0	+	0	ID=m.align_2170130;Parent=g.align_2170130;
JSEJ01000149.1	assembler-claImm	exon	52778	53861	0	+	0	ID=g.align_2170130.exon.1;Parent=m.align_2170130;
JSEJ01000149.1	assembler-claImm	gene	77590	78067	0	-	0	ID=g.align_2170189;Name=m.align_2170189;
JSEJ01000149.1	assembler-claImm	mRNA	77590	78067	0	-	0	ID=m.align_2170189;Parent=g.align_2170189;
JSEJ01000149.1	assembler-claImm	exon	77590	78067	0	-	0	ID=g.align_2170189.exon.1;Parent=m.align_2170189;
JSEJ01000149.1	assembler-claImm	gene	29283	29781	0	-	0	ID=g.align_2170159;Name=m.align_2170159;
JSEJ01000149.1	assembler-claImm	mRNA	29283	29781	0	-	0	ID=m.align_2170159;Parent=g.align_2170159;
JSEJ01000149.1	assembler-claImm	exon	29283	29781	0	-	0	ID=g.align_2170159.exon.1;Parent=m.align_2170159;
JSEJ01000149.1	assembler-claImm	gene	33548	33996	0	-	0	ID=g.align_2170164;Name=m.align_2170164;
JSEJ01000149.1	assembler-claImm	mRNA	33548	33996	0	-	0	ID=m.align_2170164;Parent=g.align_2170164;
JSEJ01000149.1	assembler-claImm	exon	33548	33996	0	-	0	ID=g.align_2170164.exon.1;Parent=m.align_2170164;
JSEJ01000149.1	assembler-claImm	gene	7274	7510	0	+	0	ID=g.align_2170112;Name=m.align_2170112;
JSEJ01000149.1	assembler-claImm	mRNA	7274	7510	0	+	0	ID=m.align_2170112;Parent=g.align_2170112;
JSEJ01000149.1	assembler-claImm	exon	7274	7510	0	+	0	ID=g.align_2170112.exon.1;Parent=m.align_2170112;
JSEJ01000149.1	assembler-claImm	gene	50871	51115	0	-	0	ID=g.align_2170176;Name=m.align_2170176;
JSEJ01000149.1	assembler-claImm	mRNA	50871	51115	0	-	0	ID=m.align_2170176;Parent=g.align_2170176;
JSEJ01000149.1	assembler-claImm	exon	50871	51115	0	-	0	ID=g.align_2170176.exon.1;Parent=m.align_2170176;
JSEJ01000149.1	assembler-claImm	gene	58947	60783	0	+	0	ID=g.align_2170134;Name=m.align_2170134;
JSEJ01000149.1	assembler-claImm	mRNA	58947	60783	0	+	0	ID=m.align_2170134;Parent=g.align_2170134;
JSEJ01000149.1	assembler-claImm	exon	58947	59002	0	+	0	ID=g.align_2170134.exon.1;Parent=m.align_2170134;
JSEJ01000149.1	assembler-claImm	exon	59051	60783	0	+	0	ID=g.align_2170134.exon.2;Parent=m.align_2170134;
JSEJ01000149.1	assembler-claImm	gene	80093	82644	0	-	0	ID=g.align_2170188;Name=m.align_2170188;
JSEJ01000149.1	assembler-claImm	mRNA	80093	82644	0	-	0	ID=m.align_2170188;Parent=g.align_2170188;
JSEJ01000149.1	assembler-claImm	exon	80093	82644	0	-	0	ID=g.align_2170188.exon.1;Parent=m.align_2170188;
JSEJ01000149.1	assembler-claImm	gene	76359	77360	0	-	0	ID=g.align_2170190;Name=m.align_2170190;
JSEJ01000149.1	assembler-claImm	mRNA	76359	77360	0	-	0	ID=m.align_2170190;Parent=g.align_2170190;
JSEJ01000149.1	assembler-claImm	exon	76359	77360	0	-	0	ID=g.align_2170190.exon.1;Parent=m.align_2170190;
JSEJ01000149.1	assembler-claImm	mRNA	76359	82644	0	-	0	ID=m.align_2170187;Parent=g.align_2170190;
JSEJ01000149.1	assembler-claImm	exon	76359	76445	0	-	0	ID=g.align_2170187.exon.1;Parent=m.align_2170187;
JSEJ01000149.1	assembler-claImm	exon	77740	80091	0	-	0	ID=g.align_2170187.exon.2;Parent=m.align_2170187;
JSEJ01000149.1	assembler-claImm	exon	80156	80938	0	-	0	ID=g.align_2170187.exon.3;Parent=m.align_2170187;
JSEJ01000149.1	assembler-claImm	exon	80962	82644	0	-	0	ID=g.align_2170187.exon.4;Parent=m.align_2170187;
JSEJ01000149.1	assembler-claImm	gene	65556	65925	0	+	0	ID=g.align_2170135;Name=m.align_2170135;
JSEJ01000149.1	assembler-claImm	mRNA	65556	65925	0	+	0	ID=m.align_2170135;Parent=g.align_2170135;
JSEJ01000149.1	assembler-claImm	exon	65556	65629	0	+	0	ID=g.align_2170135.exon.1;Parent=m.align_2170135;
JSEJ01000149.1	assembler-claImm	exon	65681	65925	0	+	0	ID=g.align_2170135.exon.2;Parent=m.align_2170135;
JSEJ01000149.1	assembler-claImm	gene	71976	72272	0	+	0	ID=g.align_2170139;Name=m.align_2170139;
JSEJ01000149.1	assembler-claImm	mRNA	71976	72272	0	+	0	ID=m.align_2170139;Parent=g.align_2170139;
JSEJ01000149.1	assembler-claImm	exon	71976	72272	0	+	0	ID=g.align_2170139.exon.1;Parent=m.align_2170139;
JSEJ01000149.1	assembler-claImm	gene	51938	52198	0	-	0	ID=g.align_2170177;Name=m.align_2170177;
JSEJ01000149.1	assembler-claImm	mRNA	51938	52198	0	-	0	ID=m.align_2170177;Parent=g.align_2170177;
JSEJ01000149.1	assembler-claImm	exon	51938	52198	0	-	0	ID=g.align_2170177.exon.1;Parent=m.align_2170177;
JSEJ01000149.1	assembler-claImm	gene	73093	73325	0	+	0	ID=g.align_2170141;Name=m.align_2170141;
JSEJ01000149.1	assembler-claImm	mRNA	73093	73325	0	+	0	ID=m.align_2170141;Parent=g.align_2170141;
JSEJ01000149.1	assembler-claImm	exon	73093	73325	0	+	0	ID=g.align_2170141.exon.1;Parent=m.align_2170141;
JSEJ01000149.1	assembler-claImm	gene	36871	37099	0	-	0	ID=g.align_2170166;Name=m.align_2170166;
JSEJ01000149.1	assembler-claImm	mRNA	36871	37099	0	-	0	ID=m.align_2170166;Parent=g.align_2170166;
JSEJ01000149.1	assembler-claImm	exon	36871	37099	0	-	0	ID=g.align_2170166.exon.1;Parent=m.align_2170166;
JSEJ01000149.1	assembler-claImm	gene	18301	18525	0	+	0	ID=g.align_2170117;Name=m.align_2170117;
JSEJ01000149.1	assembler-claImm	mRNA	18301	18525	0	+	0	ID=m.align_2170117;Parent=g.align_2170117;
JSEJ01000149.1	assembler-claImm	exon	18301	18525	0	+	0	ID=g.align_2170117.exon.1;Parent=m.align_2170117;
JSEJ01000149.1	assembler-claImm	gene	72537	72811	0	+	0	ID=g.align_2170140;Name=m.align_2170140;
JSEJ01000149.1	assembler-claImm	mRNA	72537	72811	0	+	0	ID=m.align_2170140;Parent=g.align_2170140;
JSEJ01000149.1	assembler-claImm	exon	72537	72811	0	+	0	ID=g.align_2170140.exon.1;Parent=m.align_2170140;
JSEJ01000149.1	assembler-claImm	gene	69337	69658	0	+	0	ID=g.align_2170136;Name=m.align_2170136;
JSEJ01000149.1	assembler-claImm	mRNA	69337	69658	0	+	0	ID=m.align_2170136;Parent=g.align_2170136;
JSEJ01000149.1	assembler-claImm	exon	69337	69658	0	+	0	ID=g.align_2170136.exon.1;Parent=m.align_2170136;
JSEJ01000120.1	assembler-claImm	gene	91159	91387	0	+	0	ID=g.align_2166317;Name=m.align_2166317;
JSEJ01000120.1	assembler-claImm	mRNA	91159	91387	0	+	0	ID=m.align_2166317;Parent=g.align_2166317;
JSEJ01000120.1	assembler-claImm	exon	91159	91387	0	+	0	ID=g.align_2166317.exon.1;Parent=m.align_2166317;
JSEJ01000120.1	assembler-claImm	gene	32941	33344	0	-	0	ID=g.align_2166370;Name=m.align_2166370;
JSEJ01000120.1	assembler-claImm	mRNA	32941	33344	0	-	0	ID=m.align_2166370;Parent=g.align_2166370;
JSEJ01000120.1	assembler-claImm	exon	32941	33344	0	-	0	ID=g.align_2166370.exon.1;Parent=m.align_2166370;
JSEJ01000120.1	assembler-claImm	gene	67866	68413	0	-	0	ID=g.align_2166395;Name=m.align_2166395;
JSEJ01000120.1	assembler-claImm	mRNA	67866	68413	0	-	0	ID=m.align_2166395;Parent=g.align_2166395;
JSEJ01000120.1	assembler-claImm	exon	67866	68413	0	-	0	ID=g.align_2166395.exon.1;Parent=m.align_2166395;
JSEJ01000120.1	assembler-claImm	gene	60354	60686	0	-	0	ID=g.align_2166390;Name=m.align_2166390;
JSEJ01000120.1	assembler-claImm	mRNA	60354	60686	0	-	0	ID=m.align_2166390;Parent=g.align_2166390;
JSEJ01000120.1	assembler-claImm	exon	60354	60686	0	-	0	ID=g.align_2166390.exon.1;Parent=m.align_2166390;
JSEJ01000120.1	assembler-claImm	gene	104368	104589	0	+	0	ID=g.align_2166329;Name=m.align_2166329;
JSEJ01000120.1	assembler-claImm	mRNA	104368	104589	0	+	0	ID=m.align_2166329;Parent=g.align_2166329;
JSEJ01000120.1	assembler-claImm	exon	104368	104589	0	+	0	ID=g.align_2166329.exon.1;Parent=m.align_2166329;
JSEJ01000120.1	assembler-claImm	gene	70942	71197	0	-	0	ID=g.align_2166396;Name=m.align_2166396;
JSEJ01000120.1	assembler-claImm	mRNA	70942	71197	0	-	0	ID=m.align_2166396;Parent=g.align_2166396;
JSEJ01000120.1	assembler-claImm	exon	70942	71197	0	-	0	ID=g.align_2166396.exon.1;Parent=m.align_2166396;
JSEJ01000120.1	assembler-claImm	mRNA	71150	72486	0	-	0	ID=m.align_2166441;Parent=g.align_2166396;
JSEJ01000120.1	assembler-claImm	exon	71150	71264	0	-	0	ID=g.align_2166441.exon.1;Parent=m.align_2166441;
JSEJ01000120.1	assembler-claImm	exon	72017	72486	0	-	0	ID=g.align_2166441.exon.2;Parent=m.align_2166441;
JSEJ01000120.1	assembler-claImm	gene	7707	8129	0	+	0	ID=g.align_2166261;Name=m.align_2166261;
JSEJ01000120.1	assembler-claImm	mRNA	7707	8129	0	+	0	ID=m.align_2166261;Parent=g.align_2166261;
JSEJ01000120.1	assembler-claImm	exon	7707	7996	0	+	0	ID=g.align_2166261.exon.1;Parent=m.align_2166261;
JSEJ01000120.1	assembler-claImm	exon	8052	8129	0	+	0	ID=g.align_2166261.exon.2;Parent=m.align_2166261;
JSEJ01000120.1	assembler-claImm	gene	27035	27260	0	+	0	ID=g.align_2166279;Name=m.align_2166279;
JSEJ01000120.1	assembler-claImm	mRNA	27035	27260	0	+	0	ID=m.align_2166279;Parent=g.align_2166279;
JSEJ01000120.1	assembler-claImm	exon	27035	27260	0	+	0	ID=g.align_2166279.exon.1;Parent=m.align_2166279;
JSEJ01000120.1	assembler-claImm	mRNA	27227	27500	0	+	0	ID=m.align_2166280;Parent=g.align_2166279;
JSEJ01000120.1	assembler-claImm	exon	27227	27500	0	+	0	ID=g.align_2166280.exon.1;Parent=m.align_2166280;
JSEJ01000120.1	assembler-claImm	gene	90590	90966	0	+	0	ID=g.align_2166316;Name=m.align_2166316;
JSEJ01000120.1	assembler-claImm	mRNA	90590	90966	0	+	0	ID=m.align_2166316;Parent=g.align_2166316;
JSEJ01000120.1	assembler-claImm	exon	90590	90966	0	+	0	ID=g.align_2166316.exon.1;Parent=m.align_2166316;
JSEJ01000120.1	assembler-claImm	gene	8188	8585	0	+	0	ID=g.align_2166262;Name=m.align_2166262;
JSEJ01000120.1	assembler-claImm	mRNA	8188	8585	0	+	0	ID=m.align_2166262;Parent=g.align_2166262;
JSEJ01000120.1	assembler-claImm	exon	8188	8585	0	+	0	ID=g.align_2166262.exon.1;Parent=m.align_2166262;
JSEJ01000120.1	assembler-claImm	gene	99098	99306	0	-	0	ID=g.align_2166415;Name=m.align_2166415;
JSEJ01000120.1	assembler-claImm	mRNA	99098	99306	0	-	0	ID=m.align_2166415;Parent=g.align_2166415;
JSEJ01000120.1	assembler-claImm	exon	99098	99306	0	-	0	ID=g.align_2166415.exon.1;Parent=m.align_2166415;
JSEJ01000120.1	assembler-claImm	gene	49305	49876	0	+	0	ID=g.align_2166298;Name=m.align_2166298;
JSEJ01000120.1	assembler-claImm	mRNA	49305	49876	0	+	0	ID=m.align_2166298;Parent=g.align_2166298;
JSEJ01000120.1	assembler-claImm	exon	49305	49876	0	+	0	ID=g.align_2166298.exon.1;Parent=m.align_2166298;
JSEJ01000120.1	assembler-claImm	gene	109206	109465	0	-	0	ID=g.align_2166420;Name=m.align_2166420;
JSEJ01000120.1	assembler-claImm	mRNA	109206	109465	0	-	0	ID=m.align_2166420;Parent=g.align_2166420;
JSEJ01000120.1	assembler-claImm	exon	109206	109465	0	-	0	ID=g.align_2166420.exon.1;Parent=m.align_2166420;
JSEJ01000120.1	assembler-claImm	gene	15127	15379	0	-	0	ID=g.align_2166355;Name=m.align_2166355;
JSEJ01000120.1	assembler-claImm	mRNA	15127	15379	0	-	0	ID=m.align_2166355;Parent=g.align_2166355;
JSEJ01000120.1	assembler-claImm	exon	15127	15379	0	-	0	ID=g.align_2166355.exon.1;Parent=m.align_2166355;
JSEJ01000120.1	assembler-claImm	gene	98208	98529	0	-	0	ID=g.align_2166414;Name=m.align_2166414;
JSEJ01000120.1	assembler-claImm	mRNA	98208	98529	0	-	0	ID=m.align_2166414;Parent=g.align_2166414;
JSEJ01000120.1	assembler-claImm	exon	98208	98529	0	-	0	ID=g.align_2166414.exon.1;Parent=m.align_2166414;
JSEJ01000120.1	assembler-claImm	gene	46111	46378	0	-	0	ID=g.align_2166383;Name=m.align_2166383;
JSEJ01000120.1	assembler-claImm	mRNA	46111	46378	0	-	0	ID=m.align_2166383;Parent=g.align_2166383;
JSEJ01000120.1	assembler-claImm	exon	46111	46378	0	-	0	ID=g.align_2166383.exon.1;Parent=m.align_2166383;
JSEJ01000120.1	assembler-claImm	gene	23462	23789	0	+	0	ID=g.align_2166344;Name=m.align_2166344;
JSEJ01000120.1	assembler-claImm	mRNA	23462	23789	0	+	0	ID=m.align_2166344;Parent=g.align_2166344;
JSEJ01000120.1	assembler-claImm	exon	23462	23789	0	+	0	ID=g.align_2166344.exon.1;Parent=m.align_2166344;
JSEJ01000120.1	assembler-claImm	gene	43494	43737	0	+	0	ID=g.align_2166290;Name=m.align_2166290;
JSEJ01000120.1	assembler-claImm	mRNA	43494	43737	0	+	0	ID=m.align_2166290;Parent=g.align_2166290;
JSEJ01000120.1	assembler-claImm	exon	43494	43737	0	+	0	ID=g.align_2166290.exon.1;Parent=m.align_2166290;
JSEJ01000120.1	assembler-claImm	gene	20997	21440	0	+	0	ID=g.align_2166270;Name=m.align_2166270;
JSEJ01000120.1	assembler-claImm	mRNA	20997	21440	0	+	0	ID=m.align_2166270;Parent=g.align_2166270;
JSEJ01000120.1	assembler-claImm	exon	20997	21440	0	+	0	ID=g.align_2166270.exon.1;Parent=m.align_2166270;
JSEJ01000120.1	assembler-claImm	gene	25964	26212	0	+	0	ID=g.align_2166277;Name=m.align_2166277;
JSEJ01000120.1	assembler-claImm	mRNA	25964	26212	0	+	0	ID=m.align_2166277;Parent=g.align_2166277;
JSEJ01000120.1	assembler-claImm	exon	25964	26212	0	+	0	ID=g.align_2166277.exon.1;Parent=m.align_2166277;
JSEJ01000120.1	assembler-claImm	gene	95534	95775	0	+	0	ID=g.align_2166321;Name=m.align_2166321;
JSEJ01000120.1	assembler-claImm	mRNA	95534	95775	0	+	0	ID=m.align_2166321;Parent=g.align_2166321;
JSEJ01000120.1	assembler-claImm	exon	95534	95775	0	+	0	ID=g.align_2166321.exon.1;Parent=m.align_2166321;
JSEJ01000120.1	assembler-claImm	mRNA	95736	96222	0	+	0	ID=m.align_2166322;Parent=g.align_2166321;
JSEJ01000120.1	assembler-claImm	exon	95736	95862	0	+	0	ID=g.align_2166322.exon.1;Parent=m.align_2166322;
JSEJ01000120.1	assembler-claImm	exon	95944	96222	0	+	0	ID=g.align_2166322.exon.2;Parent=m.align_2166322;
JSEJ01000120.1	assembler-claImm	gene	92949	93391	0	+	0	ID=g.align_2166319;Name=m.align_2166319;
JSEJ01000120.1	assembler-claImm	mRNA	92949	93391	0	+	0	ID=m.align_2166319;Parent=g.align_2166319;
JSEJ01000120.1	assembler-claImm	exon	92949	93391	0	+	0	ID=g.align_2166319.exon.1;Parent=m.align_2166319;
JSEJ01000120.1	assembler-claImm	gene	16047	16275	0	-	0	ID=g.align_2166356;Name=m.align_2166356;
JSEJ01000120.1	assembler-claImm	mRNA	16047	16275	0	-	0	ID=m.align_2166356;Parent=g.align_2166356;
JSEJ01000120.1	assembler-claImm	exon	16047	16275	0	-	0	ID=g.align_2166356.exon.1;Parent=m.align_2166356;
JSEJ01000120.1	assembler-claImm	gene	29894	30185	0	-	0	ID=g.align_2166369;Name=m.align_2166369;
JSEJ01000120.1	assembler-claImm	mRNA	29894	30185	0	-	0	ID=m.align_2166369;Parent=g.align_2166369;
JSEJ01000120.1	assembler-claImm	exon	29894	30185	0	-	0	ID=g.align_2166369.exon.1;Parent=m.align_2166369;
JSEJ01000120.1	assembler-claImm	gene	109519	109948	0	-	0	ID=g.align_2166421;Name=m.align_2166421;
JSEJ01000120.1	assembler-claImm	mRNA	109519	109948	0	-	0	ID=m.align_2166421;Parent=g.align_2166421;
JSEJ01000120.1	assembler-claImm	exon	109519	109948	0	-	0	ID=g.align_2166421.exon.1;Parent=m.align_2166421;
JSEJ01000120.1	assembler-claImm	gene	23155	23384	0	+	0	ID=g.align_2166272;Name=m.align_2166272;
JSEJ01000120.1	assembler-claImm	mRNA	23155	23384	0	+	0	ID=m.align_2166272;Parent=g.align_2166272;
JSEJ01000120.1	assembler-claImm	exon	23155	23384	0	+	0	ID=g.align_2166272.exon.1;Parent=m.align_2166272;
JSEJ01000120.1	assembler-claImm	gene	108693	108947	0	-	0	ID=g.align_2166419;Name=m.align_2166419;
JSEJ01000120.1	assembler-claImm	mRNA	108693	108947	0	-	0	ID=m.align_2166419;Parent=g.align_2166419;
JSEJ01000120.1	assembler-claImm	exon	108693	108947	0	-	0	ID=g.align_2166419.exon.1;Parent=m.align_2166419;
JSEJ01000120.1	assembler-claImm	gene	81855	82086	0	+	0	ID=g.align_2166346;Name=m.align_2166346;
JSEJ01000120.1	assembler-claImm	mRNA	81855	82086	0	+	0	ID=m.align_2166346;Parent=g.align_2166346;
JSEJ01000120.1	assembler-claImm	exon	81855	82086	0	+	0	ID=g.align_2166346.exon.1;Parent=m.align_2166346;
JSEJ01000120.1	assembler-claImm	gene	24918	25173	0	+	0	ID=g.align_2166274;Name=m.align_2166274;
JSEJ01000120.1	assembler-claImm	mRNA	24918	25173	0	+	0	ID=m.align_2166274;Parent=g.align_2166274;
JSEJ01000120.1	assembler-claImm	exon	24918	25173	0	+	0	ID=g.align_2166274.exon.1;Parent=m.align_2166274;
JSEJ01000120.1	assembler-claImm	mRNA	25135	25483	0	+	0	ID=m.align_2166275;Parent=g.align_2166274;
JSEJ01000120.1	assembler-claImm	exon	25135	25483	0	+	0	ID=g.align_2166275.exon.1;Parent=m.align_2166275;
JSEJ01000120.1	assembler-claImm	gene	65869	67115	0	+	0	ID=g.align_2166306;Name=m.align_2166306;
JSEJ01000120.1	assembler-claImm	mRNA	65869	67115	0	+	0	ID=m.align_2166306;Parent=g.align_2166306;
JSEJ01000120.1	assembler-claImm	exon	65869	67115	0	+	0	ID=g.align_2166306.exon.1;Parent=m.align_2166306;
JSEJ01000120.1	assembler-claImm	gene	4514	4829	0	+	0	ID=g.align_2166260;Name=m.align_2166260;
JSEJ01000120.1	assembler-claImm	mRNA	4514	4829	0	+	0	ID=m.align_2166260;Parent=g.align_2166260;
JSEJ01000120.1	assembler-claImm	exon	4514	4829	0	+	0	ID=g.align_2166260.exon.1;Parent=m.align_2166260;
JSEJ01000120.1	assembler-claImm	gene	56863	57263	0	-	0	ID=g.align_2166387;Name=m.align_2166387;
JSEJ01000120.1	assembler-claImm	mRNA	56863	57263	0	-	0	ID=m.align_2166387;Parent=g.align_2166387;
JSEJ01000120.1	assembler-claImm	exon	56863	57263	0	-	0	ID=g.align_2166387.exon.1;Parent=m.align_2166387;
JSEJ01000120.1	assembler-claImm	gene	96760	97049	0	-	0	ID=g.align_2166413;Name=m.align_2166413;
JSEJ01000120.1	assembler-claImm	mRNA	96760	97049	0	-	0	ID=m.align_2166413;Parent=g.align_2166413;
JSEJ01000120.1	assembler-claImm	exon	96760	97049	0	-	0	ID=g.align_2166413.exon.1;Parent=m.align_2166413;
JSEJ01000120.1	assembler-claImm	gene	20354	20667	0	+	0	ID=g.align_2166343;Name=m.align_2166343;
JSEJ01000120.1	assembler-claImm	mRNA	20354	20667	0	+	0	ID=m.align_2166343;Parent=g.align_2166343;
JSEJ01000120.1	assembler-claImm	exon	20354	20667	0	+	0	ID=g.align_2166343.exon.1;Parent=m.align_2166343;
JSEJ01000120.1	assembler-claImm	gene	114238	114466	0	-	0	ID=g.align_2166425;Name=m.align_2166425;
JSEJ01000120.1	assembler-claImm	mRNA	114238	114466	0	-	0	ID=m.align_2166425;Parent=g.align_2166425;
JSEJ01000120.1	assembler-claImm	exon	114238	114466	0	-	0	ID=g.align_2166425.exon.1;Parent=m.align_2166425;
JSEJ01000120.1	assembler-claImm	gene	91805	92017	0	+	0	ID=g.align_2166318;Name=m.align_2166318;
JSEJ01000120.1	assembler-claImm	mRNA	91805	92017	0	+	0	ID=m.align_2166318;Parent=g.align_2166318;
JSEJ01000120.1	assembler-claImm	exon	91805	92017	0	+	0	ID=g.align_2166318.exon.1;Parent=m.align_2166318;
JSEJ01000120.1	assembler-claImm	gene	25610	25918	0	+	0	ID=g.align_2166276;Name=m.align_2166276;
JSEJ01000120.1	assembler-claImm	mRNA	25610	25918	0	+	0	ID=m.align_2166276;Parent=g.align_2166276;
JSEJ01000120.1	assembler-claImm	exon	25610	25918	0	+	0	ID=g.align_2166276.exon.1;Parent=m.align_2166276;
JSEJ01000120.1	assembler-claImm	gene	95840	96222	0	+	0	ID=g.align_2166323;Name=m.align_2166323;
JSEJ01000120.1	assembler-claImm	mRNA	95840	96222	0	+	0	ID=m.align_2166323;Parent=g.align_2166323;
JSEJ01000120.1	assembler-claImm	exon	95840	96222	0	+	0	ID=g.align_2166323.exon.1;Parent=m.align_2166323;
JSEJ01000120.1	assembler-claImm	gene	57465	60327	0	+	0	ID=g.align_2166303;Name=m.align_2166303;
JSEJ01000120.1	assembler-claImm	mRNA	57465	60327	0	+	0	ID=m.align_2166303;Parent=g.align_2166303;
JSEJ01000120.1	assembler-claImm	exon	57465	58051	0	+	0	ID=g.align_2166303.exon.1;Parent=m.align_2166303;
JSEJ01000120.1	assembler-claImm	exon	59666	60327	0	+	0	ID=g.align_2166303.exon.2;Parent=m.align_2166303;
JSEJ01000120.1	assembler-claImm	mRNA	57888	58195	0	+	0	ID=m.align_2166302;Parent=g.align_2166303;
JSEJ01000120.1	assembler-claImm	exon	57888	58195	0	+	0	ID=g.align_2166302.exon.1;Parent=m.align_2166302;
JSEJ01000120.1	assembler-claImm	mRNA	58287	59186	0	+	0	ID=m.align_2166301;Parent=g.align_2166303;
JSEJ01000120.1	assembler-claImm	exon	58287	59186	0	+	0	ID=g.align_2166301.exon.1;Parent=m.align_2166301;
[truncated: 28,781 more rows]

## Sheet: proteinOrtho
#Species	Genes	Alg.-Conn.	trubrum.longestProtein.faa	foxysporum.longestProtein.faa	afumigatus.longestProtein.faa	exoDer.longestProtein.faa	anidulans.longestProtein.faa	ncrassa.longestProtein.faa	aniger.longestProtein.faa	spombe.longestProtein.faa	scerevisiae.longestProtein.faa	claImm.longestProtein.faa	fsolani.longestProtein.faa
[truncated: 15,980 more rows]

[truncated: 24 more sheets: geneConservation, HGTFinder stats, FunctionalEnrichment, enrichedInClaImmClaBanexoMesFusOxyFusSol, TOL-GLU.DOWN.gene.GO.csv.pV.tableBP.summary.csv, TOL-GLU.DOWN.gene.GO.csv.pV.tableCC.summary.csv, TOL-GLU.DOWN.gene.GO.csv.pV.tableMF.summary.csv, TOL-GLU.DOWN.gene.tcdb.csv, TOL-GLU.DOWN.gene.Merops.csv, TOL-GLU.DOWN.gene.IPR.csv, TOL-GLU.UP.gene.IPR.csv, TOL-GLU.UP.gene.GO.csv, TOL-GLU.UP.gene.Cazy.csv, Trichothecene Genes Seimak2014, Melanin, stress activated MAPK, Glucose Sensing, Toluene degradation , Toluene degradation, cell wall …]
